# Supplementary material for: catena-Poly[[(tri­phenyl­phosphane-κP)silver(I)]-μ-4,4′-bi­pyridine-κ2 N:N′-[(tri­phenyl­phosphane-κP)silver(I)]-di-μ-chlorido]
Source: Acta Crystallogr Sect E Struct Rep Online. 2013 May 25;69(Pt 6):m342. doi: 10.1107/S160053681301413X (PMC3684900; doi:10.1107/S160053681301413X)
Supplement: Supplementary file 1 [file e-69-0m342-sup1.cif]

##############################################################################
#                                                                            #
# This CIF contains the data in a paper accepted for publication in          #
# Acta Crystallographica Section E. It conforms to the requirements of       #
# Notes for Authors for Acta Crystallographica Section E, and has been       #
# peer reviewed under the auspices of the IUCr Commission on Journals.       #
#                                                                            #
# Full details of the Crystallographic Information File format               #
# are given in the paper "The Crystallographic Information File (CIF):       #
# a New Standard Archive File for Crystallography" by S. R. Hall, F. H.      #
# Allen and I. D. Brown [Acta Cryst. (1991), A47, 655-685].                  #
#                                                                            #
# The current version of the core CIF dictionary is obtainable from          #
# ftp://ftp.iucr.org/pub/cif_core.dic.                                       #
#                                                                            #
# Software is freely available for graphical display of the structure(s)     #
# in this CIF. For information consult the CIF software page                 #
# http://www.iucr.org/resources/cif/software.                                #
#                                                                            #
# This file may be used for bona fide research purposes within the           #
# scientific community so long as proper attribution is given to the journal # 
# article from which it was obtained.                                        #
#                                                                            #
##############################################################################
data_I
_audit_creation_method     SHELXL-97
_chemical_name_systematic
;\
<i>catena</i>-Poly[[(triphenylphosphane-\k<i>P</i>)silver(I)]-\m-4,4'-\
bipyridine-\k^2^<i>N</i>:<i>N</i>'-[(triphenylphosphane-\
\k<i>P</i>)silver(I)]-di-\m-chlorido]
;
_chemical_name_common     ?
_chemical_formula_moiety     'C46 H38 Ag2 Cl2 N2 P2'
_chemical_formula_sum     'C46 H38 Ag2 Cl2 N2 P2'
_chemical_formula_iupac     '[Ag2 Cl2 (C10 H8 N2) (C18 H15 P)2]'
_chemical_formula_weight     967.36
_chemical_melting_point     ?
_symmetry_cell_setting     triclinic
_symmetry_space_group_name_H-M     'P -1'
_symmetry_space_group_name_Hall     '-P 1'
loop_
    _symmetry_equiv_pos_as_xyz
    'x, y, z'
    '-x, -y, -z'
_cell_length_a     9.1042(16)
_cell_length_b     13.887(2)
_cell_length_c     17.826(3)
_cell_angle_alpha     70.753(3)
_cell_angle_beta     79.332(4)
_cell_angle_gamma     75.190(3)
_cell_volume     2044.5(6)
_cell_formula_units_Z     2
_cell_measurement_reflns_used     4454
_cell_measurement_theta_min     2.33
_cell_measurement_theta_max     28.92
_cell_measurement_temperature     296(2)
_exptl_crystal_description     'block'
_exptl_crystal_colour     'light yellow'
_exptl_crystal_size_max     0.23
_exptl_crystal_size_mid     0.17
_exptl_crystal_size_min     0.14
_exptl_crystal_density_diffrn     1.571
_exptl_crystal_density_meas     ?
_exptl_crystal_density_method     'not measured'
_exptl_crystal_F_000     972
_exptl_absorpt_coefficient_mu     1.202
_exptl_absorpt_correction_type     multi-scan
_exptl_absorpt_process_details     '(SADABS; Bruker, 2001)'
_exptl_absorpt_correction_T_min     0.7695
_exptl_absorpt_correction_T_max     0.8498
_exptl_special_details
;
;
_diffrn_ambient_temperature     296(2)
_diffrn_radiation_type     MoK\a
_diffrn_radiation_wavelength     0.71073
_diffrn_radiation_source     'fine-focus sealed tube'
_diffrn_radiation_monochromator     graphite
_diffrn_measurement_device_type     'Bruker SMART APEXII CCD area-detector'
_diffrn_measurement_method     '\f and \w scans'
_diffrn_detector_area_resol_mean     ?
_diffrn_reflns_number     14039
_diffrn_reflns_av_R_equivalents     0.0180
_diffrn_reflns_av_sigmaI/netI     0.0409
_diffrn_reflns_theta_min     1.59
_diffrn_reflns_theta_max     29.15
_diffrn_reflns_theta_full     29.15
_diffrn_measured_fraction_theta_max     0.969
_diffrn_measured_fraction_theta_full     0.969
_diffrn_reflns_limit_h_min     -10
_diffrn_reflns_limit_h_max     12
_diffrn_reflns_limit_k_min     -12
_diffrn_reflns_limit_k_max     19
_diffrn_reflns_limit_l_min     -15
_diffrn_reflns_limit_l_max     23
_diffrn_standards_number     0
_diffrn_standards_interval_count     0
_diffrn_standards_interval_time     0
_diffrn_standards_decay_%     ?
_refine_special_details
;
 Refinement of F^2^ against ALL reflections.  The weighted R-factor wR and
 goodness of fit S are based on F^2^, conventional R-factors R are based
 on F, with F set to zero for negative F^2^. The threshold expression of
 F^2^ > 2sigma(F^2^) is used only for calculating R-factors(gt) etc. and is
 not relevant to the choice of reflections for refinement.  R-factors based
 on F^2^ are statistically about twice as large as those based on F, and R-
 factors based on ALL data will be even larger.
;
_reflns_number_total     9594
_reflns_number_gt     6338
_reflns_threshold_expression     I>2sigma(I)
_refine_ls_structure_factor_coef     Fsqd
_refine_ls_matrix_type     full
_refine_ls_R_factor_all     0.0685
_refine_ls_R_factor_gt     0.0388
_refine_ls_wR_factor_gt     0.0806
_refine_ls_wR_factor_ref     0.0923
_refine_ls_goodness_of_fit_ref     1.012
_refine_ls_restrained_S_all     1.012
_refine_ls_number_reflns     9594
_refine_ls_number_parameters     487
_refine_ls_number_restraints     0
_refine_ls_hydrogen_treatment     constr
_refine_ls_weighting_scheme     calc
_refine_ls_weighting_details
         'calc w=1/[\s^2^(Fo^2^)+(0.0251P)^2^+1.3705P] where P=(Fo^2^+2Fc^2^)/3'
_atom_sites_solution_hydrogens     geom
_atom_sites_solution_primary     direct
_atom_sites_solution_secondary     difmap
_refine_ls_shift/su_max     0.001
_refine_ls_shift/su_mean     0.000
_refine_diff_density_max     0.586
_refine_diff_density_min     -0.443
_refine_ls_extinction_method     none
_refine_ls_extinction_coef     ?
loop_
    _atom_type_symbol
    _atom_type_description
    _atom_type_scat_dispersion_real
    _atom_type_scat_dispersion_imag
    _atom_type_scat_source
    'C' 'C' 0.0033 0.0016
                         'International Tables Vol C Tables 4.2.6.8 and 6.1.1.4'
    'H' 'H' 0.0000 0.0000
                         'International Tables Vol C Tables 4.2.6.8 and 6.1.1.4'
    'N' 'N' 0.0061 0.0033
                         'International Tables Vol C Tables 4.2.6.8 and 6.1.1.4'
    'Cl' 'Cl' 0.1484 0.1585
                         'International Tables Vol C Tables 4.2.6.8 and 6.1.1.4'
    'P' 'P' 0.1023 0.0942
                         'International Tables Vol C Tables 4.2.6.8 and 6.1.1.4'
    'Ag' 'Ag' -0.8971 1.1015
                         'International Tables Vol C Tables 4.2.6.8 and 6.1.1.4'
_computing_data_collection     'APEX2 (Bruker, 2007)'
_computing_cell_refinement     'SAINT (Bruker, 2007)'
_computing_data_reduction     'SAINT (Bruker, 2007)'
_computing_structure_solution     'SHELXTL (Sheldrick, 2008)'
_computing_structure_refinement     'SHELXTL (Sheldrick, 2008)'
_computing_molecular_graphics     'SHELXTL (Sheldrick, 2008)'
_computing_publication_material     'SHELXTL (Sheldrick, 2008)'
loop_
    _atom_site_type_symbol
    _atom_site_label
    _atom_site_fract_x
    _atom_site_fract_y
    _atom_site_fract_z
    _atom_site_U_iso_or_equiv
    _atom_site_adp_type
    _atom_site_calc_flag
    _atom_site_refinement_flags
    _atom_site_occupancy
    _atom_site_symmetry_multiplicity
    _atom_site_disorder_assembly
    _atom_site_disorder_group
    Ag Ag1 0.34094(3) 1.07363(2) 0.539814(18) 0.05839(9) Uani d . 1 1 . .
    Ag Ag2 -0.34478(3) 0.431910(18) 0.960631(16) 0.05064(8) Uani d . 1 1 . .
    Cl Cl1 0.59763(10) 0.97839(8) 0.59551(5) 0.0607(2) Uani d . 1 1 . .
    Cl Cl2 -0.60355(9) 0.52295(6) 0.90046(5) 0.04829(19) Uani d . 1 1 . .
    P P1 0.20766(10) 1.25225(6) 0.52007(5) 0.0454(2) Uani d . 1 1 . .
    P P2 -0.21810(8) 0.25279(6) 0.97259(5) 0.03729(17) Uani d . 1 1 . .
    N N1 0.1967(3) 0.9471(2) 0.62893(17) 0.0524(7) Uani d . 1 1 . .
    N N2 -0.2206(3) 0.5717(2) 0.88543(16) 0.0469(6) Uani d . 1 1 . .
    C C1 0.0440(4) 0.9661(3) 0.6366(2) 0.0638(10) Uani d . 1 1 . .
    H H1 -0.0076 1.0305 0.6071 0.077 Uiso calc R 1 1 . .
    C C2 -0.0412(4) 0.8954(3) 0.6859(2) 0.0558(9) Uani d . 1 1 . .
    H H2 -0.1473 0.9127 0.6886 0.067 Uiso calc R 1 1 . .
    C C3 0.0305(3) 0.7994(2) 0.73101(18) 0.0416(7) Uani d . 1 1 . .
    C C4 0.1897(4) 0.7796(3) 0.7233(2) 0.0559(9) Uani d . 1 1 . .
    H H4 0.2444 0.7161 0.7524 0.067 Uiso calc R 1 1 . .
    C C5 0.2660(4) 0.8549(3) 0.6722(2) 0.0608(10) Uani d . 1 1 . .
    H H5 0.3723 0.8397 0.6680 0.073 Uiso calc R 1 1 . .
    C C6 -0.2807(4) 0.6486(3) 0.8242(2) 0.0490(8) Uani d . 1 1 . .
    H H6 -0.3798 0.6521 0.8155 0.059 Uiso calc R 1 1 . .
    C C7 -0.2039(4) 0.7233(2) 0.77318(19) 0.0468(8) Uani d . 1 1 . .
    H H7 -0.2510 0.7751 0.7313 0.056 Uiso calc R 1 1 . .
    C C8 -0.0565(3) 0.7208(2) 0.78454(18) 0.0391(7) Uani d . 1 1 . .
    C C9 0.0055(4) 0.6417(3) 0.8484(2) 0.0530(9) Uani d . 1 1 . .
    H H9 0.1040 0.6365 0.8589 0.064 Uiso calc R 1 1 . .
    C C10 -0.0804(4) 0.5706(3) 0.8963(2) 0.0555(9) Uani d . 1 1 . .
    H H10 -0.0366 0.5184 0.9390 0.067 Uiso calc R 1 1 . .
    C C11 0.2506(4) 1.3467(3) 0.42354(19) 0.0480(8) Uani d . 1 1 . .
    C C12 0.4036(4) 1.3413(3) 0.3919(2) 0.0631(10) Uani d . 1 1 . .
    H H12 0.4798 1.2891 0.4181 0.076 Uiso calc R 1 1 . .
    C C13 0.4405(5) 1.4153(4) 0.3205(2) 0.0745(12) Uani d . 1 1 . .
    H H13 0.5423 1.4133 0.2995 0.089 Uiso calc R 1 1 . .
    C C14 0.3284(7) 1.4907(3) 0.2812(3) 0.0820(14) Uani d . 1 1 . .
    H H14 0.3544 1.5396 0.2336 0.098 Uiso calc R 1 1 . .
    C C15 0.1790(6) 1.4946(3) 0.3112(2) 0.0799(13) Uani d . 1 1 . .
    H H15 0.1029 1.5451 0.2835 0.096 Uiso calc R 1 1 . .
    C C16 0.1408(5) 1.4234(3) 0.3828(2) 0.0637(10) Uani d . 1 1 . .
    H H16 0.0387 1.4275 0.4037 0.076 Uiso calc R 1 1 . .
    C C21 0.2366(3) 1.3116(3) 0.5928(2) 0.0460(7) Uani d . 1 1 . .
    C C22 0.2340(5) 1.2515(3) 0.6731(2) 0.0629(10) Uani d . 1 1 . .
    H H22 0.2216 1.1830 0.6877 0.075 Uiso calc R 1 1 . .
    C C23 0.2498(5) 1.2930(4) 0.7306(2) 0.0761(12) Uani d . 1 1 . .
    H H23 0.2447 1.2530 0.7840 0.091 Uiso calc R 1 1 . .
    C C24 0.2731(5) 1.3926(4) 0.7100(3) 0.0721(11) Uani d . 1 1 . .
    H H24 0.2849 1.4200 0.7491 0.087 Uiso calc R 1 1 . .
    C C25 0.2789(5) 1.4516(3) 0.6310(3) 0.0729(11) Uani d . 1 1 . .
    H H25 0.2951 1.5191 0.6165 0.087 Uiso calc R 1 1 . .
    C C26 0.2608(4) 1.4113(3) 0.5732(2) 0.0577(9) Uani d . 1 1 . .
    H H26 0.2649 1.4520 0.5200 0.069 Uiso calc R 1 1 . .
    C C31 0.0001(4) 1.2669(2) 0.52947(19) 0.0445(7) Uani d . 1 1 . .
    C C32 -0.0577(4) 1.2105(3) 0.4944(2) 0.0605(9) Uani d . 1 1 . .
    H H32 0.0088 1.1696 0.4651 0.073 Uiso calc R 1 1 . .
    C C33 -0.2136(5) 1.2147(4) 0.5027(3) 0.0779(12) Uani d . 1 1 . .
    H H33 -0.2515 1.1756 0.4803 0.093 Uiso calc R 1 1 . .
    C C34 -0.3120(5) 1.2778(4) 0.5448(2) 0.0697(11) Uani d . 1 1 . .
    H H34 -0.4167 1.2810 0.5507 0.084 Uiso calc R 1 1 . .
    C C35 -0.2569(4) 1.3350(3) 0.5774(2) 0.0602(9) Uani d . 1 1 . .
    H H35 -0.3240 1.3783 0.6046 0.072 Uiso calc R 1 1 . .
    C C36 -0.1008(4) 1.3293(3) 0.5703(2) 0.0510(8) Uani d . 1 1 . .
    H H36 -0.0640 1.3682 0.5935 0.061 Uiso calc R 1 1 . .
    C C41 -0.0208(3) 0.2281(2) 0.99274(19) 0.0405(7) Uani d . 1 1 . .
    C C42 0.0690(4) 0.2968(3) 0.9441(2) 0.0515(8) Uani d . 1 1 . .
    H H42 0.0294 0.3501 0.9007 0.062 Uiso calc R 1 1 . .
    C C43 0.2169(4) 0.2874(3) 0.9591(3) 0.0659(11) Uani d . 1 1 . .
    H H43 0.2756 0.3344 0.9262 0.079 Uiso calc R 1 1 . .
    C C44 0.2764(4) 0.2080(3) 1.0228(3) 0.0658(11) Uani d . 1 1 . .
    H H44 0.3754 0.2015 1.0334 0.079 Uiso calc R 1 1 . .
    C C45 0.1892(4) 0.1383(3) 1.0709(2) 0.0639(10) Uani d . 1 1 . .
    H H45 0.2300 0.0839 1.1134 0.077 Uiso calc R 1 1 . .
    C C46 0.0410(4) 0.1492(3) 1.0561(2) 0.0509(8) Uani d . 1 1 . .
    H H46 -0.0177 0.1025 1.0894 0.061 Uiso calc R 1 1 . .
    C C51 -0.2043(3) 0.2094(2) 0.88489(18) 0.0390(7) Uani d . 1 1 . .
    C C52 -0.0742(4) 0.1461(3) 0.8581(2) 0.0512(8) Uani d . 1 1 . .
    H H52 0.0140 0.1270 0.8834 0.061 Uiso calc R 1 1 . .
    C C53 -0.0759(4) 0.1116(3) 0.7940(2) 0.0590(9) Uani d . 1 1 . .
    H H53 0.0108 0.0685 0.7769 0.071 Uiso calc R 1 1 . .
    C C54 -0.2042(5) 0.1402(3) 0.7555(2) 0.0654(10) Uani d . 1 1 . .
    H H54 -0.2037 0.1174 0.7119 0.078 Uiso calc R 1 1 . .
    C C55 -0.3335(5) 0.2025(3) 0.7812(2) 0.0658(10) Uani d . 1 1 . .
    H H55 -0.4212 0.2207 0.7556 0.079 Uiso calc R 1 1 . .
    C C56 -0.3337(4) 0.2382(3) 0.8448(2) 0.0524(8) Uani d . 1 1 . .
    H H56 -0.4209 0.2817 0.8611 0.063 Uiso calc R 1 1 . .
    C C61 -0.3002(3) 0.1526(2) 1.05223(18) 0.0392(7) Uani d . 1 1 . .
    C C62 -0.3049(4) 0.0577(3) 1.0440(2) 0.0542(9) Uani d . 1 1 . .
    H H62 -0.2648 0.0424 0.9963 0.065 Uiso calc R 1 1 . .
    C C63 -0.3694(5) -0.0147(3) 1.1068(2) 0.0696(11) Uani d . 1 1 . .
    H H63 -0.3700 -0.0789 1.1015 0.084 Uiso calc R 1 1 . .
    C C64 -0.4319(4) 0.0076(3) 1.1765(2) 0.0632(10) Uani d . 1 1 . .
    H H64 -0.4768 -0.0406 1.2180 0.076 Uiso calc R 1 1 . .
    C C65 -0.4280(5) 0.1006(3) 1.1847(2) 0.0688(11) Uani d . 1 1 . .
    H H65 -0.4692 0.1153 1.2325 0.083 Uiso calc R 1 1 . .
    C C66 -0.3637(4) 0.1737(3) 1.1232(2) 0.0551(9) Uani d . 1 1 . .
    H H66 -0.3631 0.2374 1.1296 0.066 Uiso calc R 1 1 . .
loop_
    _atom_site_aniso_label
    _atom_site_aniso_U_11
    _atom_site_aniso_U_22
    _atom_site_aniso_U_33
    _atom_site_aniso_U_12
    _atom_site_aniso_U_13
    _atom_site_aniso_U_23
    Ag1 0.04979(16) 0.03807(14) 0.0748(2) -0.00268(11) 0.00765(13) -0.01311(13)
    Ag2 0.04678(15) 0.03340(13) 0.06182(17) -0.00289(10) 0.00090(12)
                                                                    -0.00901(11)
    Cl1 0.0483(5) 0.0784(6) 0.0510(5) -0.0104(4) -0.0062(4) -0.0153(4)
    Cl2 0.0403(4) 0.0520(5) 0.0485(5) -0.0089(3) -0.0058(3) -0.0095(4)
    P1 0.0429(4) 0.0348(4) 0.0514(5) -0.0040(3) 0.0009(4) -0.0100(4)
    P2 0.0322(4) 0.0296(4) 0.0454(5) -0.0046(3) -0.0019(3) -0.0078(3)
    N1 0.0519(17) 0.0442(16) 0.0566(18) -0.0153(13) 0.0060(14) -0.0115(13)
    N2 0.0563(17) 0.0388(14) 0.0472(16) -0.0181(12) -0.0025(13) -0.0104(12)
    C1 0.053(2) 0.0410(19) 0.077(3) -0.0055(16) 0.0042(19) 0.0007(17)
    C2 0.0427(18) 0.0443(19) 0.068(2) -0.0069(15) -0.0014(16) -0.0042(16)
    C3 0.0412(16) 0.0386(16) 0.0449(18) -0.0114(13) -0.0023(14) -0.0113(13)
    C4 0.0414(18) 0.049(2) 0.068(2) -0.0087(15) -0.0081(17) -0.0046(17)
    C5 0.0434(19) 0.067(2) 0.070(2) -0.0206(18) 0.0038(17) -0.016(2)
    C6 0.0452(18) 0.0458(18) 0.056(2) -0.0146(15) -0.0048(16) -0.0110(16)
    C7 0.0448(18) 0.0420(17) 0.0492(19) -0.0092(14) -0.0151(15) -0.0024(14)
    C8 0.0414(16) 0.0339(15) 0.0425(17) -0.0083(12) -0.0048(13) -0.0115(13)
    C9 0.0489(19) 0.0449(19) 0.062(2) -0.0109(15) -0.0210(17) -0.0037(16)
    C10 0.068(2) 0.0412(18) 0.053(2) -0.0122(17) -0.0211(18) 0.0005(15)
    C11 0.0536(19) 0.0456(18) 0.0419(18) -0.0091(15) 0.0022(15) -0.0141(14)
    C12 0.058(2) 0.078(3) 0.055(2) -0.020(2) 0.0035(18) -0.022(2)
    C13 0.079(3) 0.093(3) 0.063(3) -0.045(3) 0.022(2) -0.034(2)
    C14 0.132(4) 0.056(3) 0.056(3) -0.036(3) 0.020(3) -0.018(2)
    C15 0.111(4) 0.051(2) 0.053(2) 0.002(2) 0.008(2) -0.0067(18)
    C16 0.071(2) 0.049(2) 0.053(2) 0.0042(18) 0.0074(18) -0.0124(17)
    C21 0.0366(16) 0.0446(18) 0.052(2) -0.0065(13) -0.0017(14) -0.0108(15)
    C22 0.076(3) 0.054(2) 0.053(2) -0.0228(19) -0.0103(19) 0.0001(18)
    C23 0.091(3) 0.086(3) 0.048(2) -0.024(3) -0.014(2) -0.007(2)
    C24 0.080(3) 0.080(3) 0.066(3) -0.019(2) -0.020(2) -0.026(2)
    C25 0.086(3) 0.060(2) 0.081(3) -0.020(2) -0.022(2) -0.020(2)
    C26 0.068(2) 0.0422(19) 0.057(2) -0.0104(17) -0.0109(18) -0.0065(16)
    C31 0.0426(17) 0.0395(17) 0.0458(18) -0.0078(13) -0.0025(14) -0.0072(14)
    C32 0.064(2) 0.065(2) 0.057(2) -0.0107(19) -0.0088(19) -0.0252(19)
    C33 0.075(3) 0.089(3) 0.081(3) -0.021(3) -0.033(2) -0.024(3)
    C34 0.049(2) 0.088(3) 0.065(3) -0.017(2) -0.0140(19) -0.007(2)
    C35 0.0456(19) 0.065(2) 0.059(2) -0.0056(17) -0.0021(17) -0.0114(18)
    C36 0.0433(18) 0.0493(19) 0.059(2) -0.0103(15) 0.0003(15) -0.0168(16)
    C41 0.0366(15) 0.0364(15) 0.0501(19) -0.0047(12) -0.0034(13) -0.0181(14)
    C42 0.0432(18) 0.0450(18) 0.064(2) -0.0134(14) 0.0007(16) -0.0131(16)
    C43 0.048(2) 0.071(3) 0.089(3) -0.0266(19) 0.009(2) -0.035(2)
    C44 0.0371(18) 0.085(3) 0.089(3) -0.0070(19) -0.0128(19) -0.046(3)
    C45 0.050(2) 0.068(3) 0.070(3) 0.0022(18) -0.0215(19) -0.019(2)
    C46 0.0411(17) 0.0444(18) 0.065(2) -0.0060(14) -0.0097(16) -0.0128(16)
    C51 0.0378(15) 0.0311(14) 0.0425(17) -0.0092(12) -0.0017(13) -0.0035(12)
    C52 0.0418(17) 0.051(2) 0.057(2) -0.0059(15) -0.0044(15) -0.0155(16)
    C53 0.067(2) 0.052(2) 0.056(2) -0.0120(18) 0.0065(19) -0.0201(17)
    C54 0.092(3) 0.060(2) 0.047(2) -0.024(2) -0.004(2) -0.0149(18)
    C55 0.069(3) 0.068(3) 0.061(2) -0.018(2) -0.024(2) -0.008(2)
    C56 0.0443(18) 0.052(2) 0.053(2) -0.0082(15) -0.0091(16) -0.0051(16)
    C61 0.0295(14) 0.0334(15) 0.0488(18) -0.0060(11) -0.0051(13) -0.0046(13)
    C62 0.063(2) 0.0381(17) 0.055(2) -0.0130(15) 0.0066(17) -0.0100(15)
    C63 0.081(3) 0.0387(19) 0.079(3) -0.0216(19) 0.008(2) -0.0071(18)
    C64 0.058(2) 0.054(2) 0.061(2) -0.0197(18) -0.0008(18) 0.0072(18)
    C65 0.072(3) 0.083(3) 0.049(2) -0.030(2) 0.0130(19) -0.017(2)
    C66 0.061(2) 0.054(2) 0.052(2) -0.0216(17) 0.0071(17) -0.0181(16)
_geom_special_details
;
 All esds (except the esd in the dihedral angle between two l.s. planes)
 are estimated using the full covariance matrix.  The cell esds are taken
 into account individually in the estimation of esds in distances, angles
 and torsion angles; correlations between esds in cell parameters are only
 used when they are defined by crystal symmetry.  An approximate (isotropic)
 treatment of cell esds is used for estimating esds involving l.s. planes.
;
loop_
    _geom_bond_atom_site_label_1
    _geom_bond_atom_site_label_2
    _geom_bond_site_symmetry_2
    _geom_bond_distance
    _geom_bond_publ_flag
    Ag1 P1 . 2.4069(9) y
    Ag1 N1 . 2.430(3) y
    Ag1 Cl1 . 2.5709(10) y
    Ag1 Cl1 2_676 2.6639(10) y
    Ag2 P2 . 2.4162(9) y
    Ag2 N2 . 2.386(3) y
    Ag2 Cl2 . 2.6111(9) y
    Ag2 Cl2 2_467 2.6809(10) y
    Ag2 Ag2 2_467 3.3292(6) ?
    Cl1 Ag1 2_676 2.6639(11) ?
    Cl2 Ag2 2_467 2.6809(10) ?
    P1 C31 . 1.830(3) ?
    P1 C11 . 1.833(3) ?
    P1 C21 . 1.836(4) ?
    P2 C41 . 1.821(3) ?
    P2 C51 . 1.825(3) ?
    P2 C61 . 1.829(3) ?
    N1 C5 . 1.322(5) ?
    N1 C1 . 1.336(4) ?
    N2 C10 . 1.321(4) ?
    N2 C6 . 1.336(4) ?
    C1 C2 . 1.381(5) ?
    C1 H1 . 0.9300 ?
    C2 C3 . 1.375(4) ?
    C2 H2 . 0.9300 ?
    C3 C4 . 1.394(4) ?
    C3 C8 . 1.485(4) ?
    C4 C5 . 1.384(5) ?
    C4 H4 . 0.9300 ?
    C5 H5 . 0.9300 ?
    C6 C7 . 1.381(4) ?
    C6 H6 . 0.9300 ?
    C7 C8 . 1.383(4) ?
    C7 H7 . 0.9300 ?
    C8 C9 . 1.385(4) ?
    C9 C10 . 1.380(5) ?
    C9 H9 . 0.9300 ?
    C10 H10 . 0.9300 ?
    C11 C16 . 1.370(5) ?
    C11 C12 . 1.395(5) ?
    C12 C13 . 1.396(5) ?
    C12 H12 . 0.9300 ?
    C13 C14 . 1.364(6) ?
    C13 H13 . 0.9300 ?
    C14 C15 . 1.361(6) ?
    C14 H14 . 0.9300 ?
    C15 C16 . 1.382(5) ?
    C15 H15 . 0.9300 ?
    C16 H16 . 0.9300 ?
    C21 C26 . 1.377(5) ?
    C21 C22 . 1.399(5) ?
    C22 C23 . 1.374(6) ?
    C22 H22 . 0.9300 ?
    C23 C24 . 1.371(6) ?
    C23 H23 . 0.9300 ?
    C24 C25 . 1.376(6) ?
    C24 H24 . 0.9300 ?
    C25 C26 . 1.376(5) ?
    C25 H25 . 0.9300 ?
    C26 H26 . 0.9300 ?
    C31 C36 . 1.373(4) ?
    C31 C32 . 1.392(5) ?
    C32 C33 . 1.387(5) ?
    C32 H32 . 0.9300 ?
    C33 C34 . 1.384(6) ?
    C33 H33 . 0.9300 ?
    C34 C35 . 1.355(6) ?
    C34 H34 . 0.9300 ?
    C35 C36 . 1.388(5) ?
    C35 H35 . 0.9300 ?
    C36 H36 . 0.9300 ?
    C41 C46 . 1.378(4) ?
    C41 C42 . 1.387(4) ?
    C42 C43 . 1.386(5) ?
    C42 H42 . 0.9300 ?
    C43 C44 . 1.378(6) ?
    C43 H43 . 0.9300 ?
    C44 C45 . 1.376(5) ?
    C44 H44 . 0.9300 ?
    C45 C46 . 1.384(5) ?
    C45 H45 . 0.9300 ?
    C46 H46 . 0.9300 ?
    C51 C56 . 1.393(4) ?
    C51 C52 . 1.394(4) ?
    C52 C53 . 1.380(5) ?
    C52 H52 . 0.9300 ?
    C53 C54 . 1.368(5) ?
    C53 H53 . 0.9300 ?
    C54 C55 . 1.374(6) ?
    C54 H54 . 0.9300 ?
    C55 C56 . 1.379(5) ?
    C55 H55 . 0.9300 ?
    C56 H56 . 0.9300 ?
    C61 C66 . 1.382(4) ?
    C61 C62 . 1.385(4) ?
    C62 C63 . 1.388(5) ?
    C62 H62 . 0.9300 ?
    C63 C64 . 1.364(5) ?
    C63 H63 . 0.9300 ?
    C64 C65 . 1.357(6) ?
    C64 H64 . 0.9300 ?
    C65 C66 . 1.381(5) ?
    C65 H65 . 0.9300 ?
    C66 H66 . 0.9300 ?
loop_
    _geom_angle_atom_site_label_1
    _geom_angle_atom_site_label_2
    _geom_angle_atom_site_label_3
    _geom_angle_site_symmetry_1
    _geom_angle_site_symmetry_3
    _geom_angle
    _geom_angle_publ_flag
    P1 Ag1 N1 . . 114.03(7) ?
    P1 Ag1 Cl1 . . 130.08(3) ?
    N1 Ag1 Cl1 . . 95.47(8) ?
    P1 Ag1 Cl1 . 2_676 112.23(3) ?
    N1 Ag1 Cl1 . 2_676 103.72(7) ?
    Cl1 Ag1 Cl1 . 2_676 97.37(3) ?
    N2 Ag2 P2 . . 120.95(7) ?
    N2 Ag2 Cl2 . . 94.24(7) ?
    P2 Ag2 Cl2 . . 124.50(3) ?
    N2 Ag2 Cl2 . 2_467 96.68(7) ?
    P2 Ag2 Cl2 . 2_467 113.34(3) ?
    Cl2 Ag2 Cl2 . 2_467 102.05(2) ?
    N2 Ag2 Ag2 . 2_467 98.72(7) ?
    P2 Ag2 Ag2 . 2_467 139.76(2) ?
    Cl2 Ag2 Ag2 . 2_467 51.96(2) ?
    Cl2 Ag2 Ag2 2_467 2_467 50.090(19) ?
    Ag1 Cl1 Ag1 . 2_676 82.63(3) ?
    Ag2 Cl2 Ag2 . 2_467 77.95(2) ?
    C31 P1 C11 . . 103.84(15) ?
    C31 P1 C21 . . 103.95(15) ?
    C11 P1 C21 . . 103.26(15) ?
    C31 P1 Ag1 . . 112.39(11) ?
    C11 P1 Ag1 . . 117.37(11) ?
    C21 P1 Ag1 . . 114.55(11) ?
    C41 P2 C51 . . 104.34(14) ?
    C41 P2 C61 . . 104.46(14) ?
    C51 P2 C61 . . 102.45(14) ?
    C41 P2 Ag2 . . 111.14(10) ?
    C51 P2 Ag2 . . 116.42(10) ?
    C61 P2 Ag2 . . 116.60(10) ?
    C5 N1 C1 . . 116.4(3) ?
    C5 N1 Ag1 . . 121.4(2) ?
    C1 N1 Ag1 . . 122.2(2) ?
    C10 N2 C6 . . 116.2(3) ?
    C10 N2 Ag2 . . 121.3(2) ?
    C6 N2 Ag2 . . 122.1(2) ?
    N1 C1 C2 . . 123.6(3) ?
    N1 C1 H1 . . 118.2 ?
    C2 C1 H1 . . 118.2 ?
    C3 C2 C1 . . 120.1(3) ?
    C3 C2 H2 . . 119.9 ?
    C1 C2 H2 . . 119.9 ?
    C2 C3 C4 . . 116.3(3) ?
    C2 C3 C8 . . 122.0(3) ?
    C4 C3 C8 . . 121.7(3) ?
    C5 C4 C3 . . 119.7(3) ?
    C5 C4 H4 . . 120.1 ?
    C3 C4 H4 . . 120.1 ?
    N1 C5 C4 . . 123.8(3) ?
    N1 C5 H5 . . 118.1 ?
    C4 C5 H5 . . 118.1 ?
    N2 C6 C7 . . 123.6(3) ?
    N2 C6 H6 . . 118.2 ?
    C7 C6 H6 . . 118.2 ?
    C6 C7 C8 . . 119.7(3) ?
    C6 C7 H7 . . 120.1 ?
    C8 C7 H7 . . 120.1 ?
    C7 C8 C9 . . 116.7(3) ?
    C7 C8 C3 . . 121.6(3) ?
    C9 C8 C3 . . 121.7(3) ?
    C10 C9 C8 . . 119.4(3) ?
    C10 C9 H9 . . 120.3 ?
    C8 C9 H9 . . 120.3 ?
    N2 C10 C9 . . 124.4(3) ?
    N2 C10 H10 . . 117.8 ?
    C9 C10 H10 . . 117.8 ?
    C16 C11 C12 . . 119.1(3) ?
    C16 C11 P1 . . 123.2(3) ?
    C12 C11 P1 . . 117.7(3) ?
    C11 C12 C13 . . 119.0(4) ?
    C11 C12 H12 . . 120.5 ?
    C13 C12 H12 . . 120.5 ?
    C14 C13 C12 . . 120.5(4) ?
    C14 C13 H13 . . 119.7 ?
    C12 C13 H13 . . 119.7 ?
    C15 C14 C13 . . 120.5(4) ?
    C15 C14 H14 . . 119.8 ?
    C13 C14 H14 . . 119.8 ?
    C14 C15 C16 . . 119.7(4) ?
    C14 C15 H15 . . 120.1 ?
    C16 C15 H15 . . 120.1 ?
    C11 C16 C15 . . 121.2(4) ?
    C11 C16 H16 . . 119.4 ?
    C15 C16 H16 . . 119.4 ?
    C26 C21 C22 . . 118.1(3) ?
    C26 C21 P1 . . 124.1(3) ?
    C22 C21 P1 . . 117.8(3) ?
    C23 C22 C21 . . 120.4(4) ?
    C23 C22 H22 . . 119.8 ?
    C21 C22 H22 . . 119.8 ?
    C24 C23 C22 . . 120.7(4) ?
    C24 C23 H23 . . 119.7 ?
    C22 C23 H23 . . 119.7 ?
    C23 C24 C25 . . 119.3(4) ?
    C23 C24 H24 . . 120.3 ?
    C25 C24 H24 . . 120.3 ?
    C26 C25 C24 . . 120.4(4) ?
    C26 C25 H25 . . 119.8 ?
    C24 C25 H25 . . 119.8 ?
    C25 C26 C21 . . 121.1(4) ?
    C25 C26 H26 . . 119.5 ?
    C21 C26 H26 . . 119.5 ?
    C36 C31 C32 . . 118.6(3) ?
    C36 C31 P1 . . 123.4(3) ?
    C32 C31 P1 . . 118.1(3) ?
    C33 C32 C31 . . 120.7(4) ?
    C33 C32 H32 . . 119.7 ?
    C31 C32 H32 . . 119.7 ?
    C34 C33 C32 . . 119.3(4) ?
    C34 C33 H33 . . 120.4 ?
    C32 C33 H33 . . 120.4 ?
    C35 C34 C33 . . 120.4(4) ?
    C35 C34 H34 . . 119.8 ?
    C33 C34 H34 . . 119.8 ?
    C34 C35 C36 . . 120.3(4) ?
    C34 C35 H35 . . 119.8 ?
    C36 C35 H35 . . 119.8 ?
    C31 C36 C35 . . 120.7(3) ?
    C31 C36 H36 . . 119.6 ?
    C35 C36 H36 . . 119.6 ?
    C46 C41 C42 . . 118.4(3) ?
    C46 C41 P2 . . 123.8(2) ?
    C42 C41 P2 . . 117.7(2) ?
    C43 C42 C41 . . 121.0(3) ?
    C43 C42 H42 . . 119.5 ?
    C41 C42 H42 . . 119.5 ?
    C44 C43 C42 . . 119.6(4) ?
    C44 C43 H43 . . 120.2 ?
    C42 C43 H43 . . 120.2 ?
    C45 C44 C43 . . 119.9(3) ?
    C45 C44 H44 . . 120.0 ?
    C43 C44 H44 . . 120.0 ?
    C44 C45 C46 . . 120.0(4) ?
    C44 C45 H45 . . 120.0 ?
    C46 C45 H45 . . 120.0 ?
    C41 C46 C45 . . 121.0(3) ?
    C41 C46 H46 . . 119.5 ?
    C45 C46 H46 . . 119.5 ?
    C56 C51 C52 . . 118.6(3) ?
    C56 C51 P2 . . 117.7(2) ?
    C52 C51 P2 . . 123.7(2) ?
    C53 C52 C51 . . 120.1(3) ?
    C53 C52 H52 . . 120.0 ?
    C51 C52 H52 . . 120.0 ?
    C54 C53 C52 . . 120.6(4) ?
    C54 C53 H53 . . 119.7 ?
    C52 C53 H53 . . 119.7 ?
    C53 C54 C55 . . 120.1(4) ?
    C53 C54 H54 . . 120.0 ?
    C55 C54 H54 . . 120.0 ?
    C54 C55 C56 . . 120.2(4) ?
    C54 C55 H55 . . 119.9 ?
    C56 C55 H55 . . 119.9 ?
    C55 C56 C51 . . 120.5(3) ?
    C55 C56 H56 . . 119.8 ?
    C51 C56 H56 . . 119.8 ?
    C66 C61 C62 . . 118.5(3) ?
    C66 C61 P2 . . 118.3(2) ?
    C62 C61 P2 . . 123.1(3) ?
    C61 C62 C63 . . 120.1(3) ?
    C61 C62 H62 . . 120.0 ?
    C63 C62 H62 . . 120.0 ?
    C64 C63 C62 . . 120.6(4) ?
    C64 C63 H63 . . 119.7 ?
    C62 C63 H63 . . 119.7 ?
    C65 C64 C63 . . 119.6(3) ?
    C65 C64 H64 . . 120.2 ?
    C63 C64 H64 . . 120.2 ?
    C64 C65 C66 . . 121.0(4) ?
    C64 C65 H65 . . 119.5 ?
    C66 C65 H65 . . 119.5 ?
    C65 C66 C61 . . 120.3(3) ?
    C65 C66 H66 . . 119.9 ?
    C61 C66 H66 . . 119.9 ?
loop_
    _geom_hbond_atom_site_label_D
    _geom_hbond_atom_site_label_H
    _geom_hbond_atom_site_label_A
    _geom_hbond_site_symmetry_A
    _geom_hbond_distance_DH
    _geom_hbond_distance_HA
    _geom_hbond_distance_DA
    _geom_hbond_angle_DHA
    C9 H9 Cl2 1_655 0.93 2.82 3.669(4) 153
data_global
_journal_date_recd_electronic     2013-05-08
_journal_date_accepted     2013-05-21
_journal_name_full     'Acta Crystallographica, Section E'
_journal_year     2013
_journal_volume     69
_journal_issue      6
_journal_page_first     m342
_journal_page_last     m342
_journal_paper_category     QM
_journal_paper_doi     10.1107/S160053681301413X
_journal_coeditor_code     XU5704
_publ_contact_author_name     'Prof. Qian-Feng Zhang'
_publ_contact_author_address
;
 Institute of Molecular Engineering and Applied Chemsitry
 Anhui University of Technology
 Ma'anshan, Anhui 243002,
 People's Republic of China
;
_publ_contact_author_email     'zhangqf@ahut.edu.cn'
_publ_contact_author_fax     '86 555 2312041'
_publ_contact_author_phone     '86 555 2311059'
_publ_section_title
;\
<i>catena</i>-Poly[[(triphenylphosphane-\k<i>P</i>)silver(I)]-\m-4,4'-\
bipyridine-\k^2^<i>N</i>:<i>N</i>'-[(triphenylphosphane-\k<i>P</i>)silver(I)\
]-di-\m-chlorido]
;
loop_
    _publ_author_name
    _publ_author_address
    'Xiao-Ming Song'
; Department of Applied Chemistry,
  School of Petrochemical Engineering,
  Changzhou University, Jiangsu 213164,
  People's Republic of China
;
    'Feng Hu'
; Institute of Molecular Engineering and Applied Chemistry
  Anhui University of Technology
  Ma'anshan, Anhui 243002,
  People's Republic of China
;
    'Hua-Tian Shi'
; Institute of Molecular Engineering and Applied Chemistry
  Anhui University of Technology
  Ma'anshan, Anhui 243002,
  People's Republic of China
;
    'Qun Chen'
; Department of Applied Chemistry,
  School of Petrochemical Engineering,
  Changzhou University, Jiangsu 213164,
  People's Republic of China
;
    'Qian-Feng Zhang'
; Institute of Molecular Engineering and Applied Chemistry
 Anhui University of Technology
 Ma'anshan, Anhui 243002,
 People's Republic of China
 Department of Applied Chemistry,
 School of Petrochemical Engineering,
 Changzhou University, Jiangsu 213164,
 People's Republic of China
;
_publ_section_synopsis     .
