# Supplementary material for: catena-Poly[[(tri­phenyl­phosphane-κP)silver(I)]-μ-4,4′-bi­pyridine-κ2 N:N′-[(tri­phenyl­phosphane-κP)silver(I)]-di-μ-chlorido]
Source: Acta Crystallogr Sect E Struct Rep Online. 2013 May 25;69(Pt 6):m342. doi: 10.1107/S160053681301413X (PMC3684900; doi:10.1107/S160053681301413X)
Supplement: Supplementary file 2 [file e-69-0m342-Isup2.hkl]

# 
# h,k,l, Fc-squared, Fo-squared, sigma(Fo-squared) and status flag 
# 
data_I
_shelx_title ' p1bar in P-1' 
_shelx_refln_list_code          4 
_shelx_F_calc_maximum      303.10 
_exptl_crystal_F_000       972.00 
_reflns_d_resolution_high  0.7297 
 
loop_ 
 _symmetry_equiv_pos_as_xyz 
 'x, y, z' 
 '-x, -y, -z' 
 
_cell_length_a     9.1042 
_cell_length_b    13.8874 
_cell_length_c    17.8259 
_cell_angle_alpha  70.753 
_cell_angle_beta   79.332 
_cell_angle_gamma  75.190 
 
_shelx_F_squared_multiplier     1.000 
 
loop_ 
 _refln_index_h 
 _refln_index_k 
 _refln_index_l 
 _refln_F_squared_calc 
 _refln_F_squared_meas 
 _refln_F_squared_sigma 
 _refln_observed_status 
   2   0   0    33290.69    33562.98    396.21 o 
   3   0   0    33839.88    34370.03    520.78 o 
   4   0   0      483.52      426.95     19.19 o 
   5   0   0     3058.75     3416.00     70.10 o 
   6   0   0      855.27      809.62     24.26 o 
   7   0   0     4689.13     4638.53     96.21 o 
   8   0   0      122.32      153.41     14.39 o 
   9   0   0      795.45      783.79     44.95 o 
  10   0   0       33.10       45.88     17.79 o 
  11   0   0       35.32       79.60     22.47 o 
 -11   1   0       31.24       18.73     18.73 o 
 -10   1   0        7.23       -4.68     14.05 o 
  -9   1   0        0.09        8.43     14.05 o 
  -8   1   0      122.21      127.87     13.27 o 
  -7   1   0       44.34       38.39      9.45 o 
  -6   1   0       53.81       83.91     14.05 o 
  -5   1   0      680.16      716.53     26.69 o 
  -3   1   0      466.96      428.97     12.12 o 
  -2   1   0     3992.70     3911.95     53.89 o 
  -1   1   0      138.96      119.72      3.78 o 
   0   1   0        3.00        1.87      0.94 o 
   2   1   0      666.05      737.75     11.98 o 
   3   1   0     1838.40     1918.33     28.06 o 
   4   1   0      226.52      211.48      9.06 o 
   5   1   0      156.89      147.02     15.92 o 
   6   1   0      122.15      116.26      9.87 o 
   7   1   0       61.89       95.66     12.64 o 
   8   1   0      589.10      575.96     23.17 o 
   9   1   0        1.90       20.60     15.92 o 
  10   1   0       31.64       27.16     17.79 o 
  11   1   0        0.49       -0.94     16.86 o 
  12   1   0        0.03        1.87     18.73 o 
 -11   2   0      100.49      137.65     27.16 o 
 -10   2   0       17.47       29.97     16.86 o 
  -9   2   0      128.62      103.01     20.60 o 
  -8   2   0      421.46      398.37     20.40 o 
  -7   2   0      681.80      700.12     25.72 o 
  -6   2   0     2447.45     2575.04     58.22 o 
  -5   2   0    11882.20    11441.24    214.49 o 
  -4   2   0     4520.46     4806.35     94.66 o 
  -3   2   0    20418.72    20329.26    318.30 o 
  -2   2   0     5032.79     5369.11    100.96 o 
  -1   2   0    31212.22    30523.61   1110.13 o 
   2   2   0    28163.56    29046.87    377.00 o 
   3   2   0     2418.16     2227.29     31.97 o 
   4   2   0    36994.18    37727.09    681.63 o 
   5   2   0     6213.69     6268.73    120.38 o 
   6   2   0       93.12      156.28     11.24 o 
   7   2   0      428.55      454.52     21.07 o 
   8   2   0     1325.32     1284.78     56.19 o 
   9   2   0      495.94      429.82     33.71 o 
  10   2   0      575.62      569.35     41.20 o 
  11   2   0      154.28      150.76     28.09 o 
  12   2   0       22.33       21.54     20.60 o 
 -11   3   0        0.22       24.35     19.66 o 
 -10   3   0       73.82      103.01     23.41 o 
  -9   3   0       49.66       43.08     16.86 o 
  -8   3   0       43.37       45.71      9.87 o 
  -7   3   0      217.09      231.41     17.06 o 
  -6   3   0      463.07      452.32     19.83 o 
  -5   3   0        0.46       13.84      6.09 o 
  -4   3   0      633.59      606.84     21.07 o 
  -3   3   0      224.50      248.20     14.98 o 
  -2   3   0        0.71        8.02     10.77 o 
   2   3   0      508.41      543.51     13.72 o 
   3   3   0      150.62      156.21      5.82 o 
   4   3   0        9.16       42.28      7.96 o 
   5   3   0        6.76       14.32      5.37 o 
   7   3   0        3.66       -8.43      8.43 o 
   8   3   0       23.05        8.43     13.11 o 
   9   3   0        4.36       29.97     16.86 o 
  10   3   0       74.21       71.17     20.60 o 
  11   3   0        8.17       -1.87     15.92 o 
  12   3   0       21.43        9.36     19.66 o 
 -11   4   0      419.01      386.74     42.14 o 
 -10   4   0      584.31      582.46     43.08 o 
  -9   4   0      222.40      235.71     19.32 o 
  -8   4   0     1290.03     1208.93     37.97 o 
  -7   4   0      187.80      227.23     16.80 o 
  -6   4   0      896.04      901.54     29.42 o 
  -5   4   0      269.10      278.76     15.45 o 
  -4   4   0     4621.21     4595.54     92.67 o 
  -2   4   0    25258.98    25157.34    456.19 o 
   3   4   0     6035.01     6282.78    117.77 o 
   4   4   0     3638.46     3594.12     70.99 o 
   5   4   0    23397.20    23247.82    423.31 o 
   6   4   0     5303.45     5399.43    157.32 o 
   7   4   0     1685.07     1599.09     39.57 o 
   8   4   0     1191.36     1222.04     54.31 o 
   9   4   0      134.68      132.97     22.47 o 
  10   4   0       77.55       67.42     20.60 o 
  11   4   0        8.17       -1.87     15.92 o 
  12   4   0      101.67       98.32     26.22 o 
 -10   5   0       18.26       33.71     20.60 o 
  -9   5   0       50.47       49.36     15.45 o 
  -8   5   0        6.91       27.66      9.87 o 
  -7   5   0        2.45        6.09      7.95 o 
  -6   5   0      120.14      144.53     14.13 o 
  -5   5   0      129.22      114.62     11.26 o 
  -4   5   0        4.97        8.76      5.60 o 
  -3   5   0       10.39       19.76      9.36 o 
  -2   5   0      849.68      784.66     17.33 o 
  -1   5   0       12.56       35.58      8.43 o 
   0   5   0       20.95        3.75      3.75 o 
   3   5   0       76.69       86.41      6.74 o 
   4   5   0        0.56       15.38      4.49 o 
   5   5   0       19.58       30.63      5.53 o 
   7   5   0      313.60      304.34     26.22 o 
   8   5   0       31.23       54.31     15.92 o 
   9   5   0       18.65        9.36     14.98 o 
  10   5   0       11.91       21.54     16.86 o 
  11   5   0       34.57       58.06     21.54 o 
  12   5   0        4.14       11.24     18.73 o 
 -10   6   0      156.61      145.15     28.09 o 
  -9   6   0      866.86      881.18     51.50 o 
  -8   6   0        2.66       18.73      9.93 o 
  -7   6   0     1238.14     1223.74     38.03 o 
  -6   6   0     3621.25     3515.11     79.45 o 
  -5   6   0     1136.19     1180.73     34.76 o 
  -4   6   0     1358.27     1332.93     36.08 o 
  -3   6   0      791.02      833.27     25.16 o 
  -2   6   0      741.69      909.27     36.52 o 
  -1   6   0     2085.79     1868.17     59.93 o 
   0   6   0    13362.32    13405.87    353.03 o 
   1   6   0        6.92       -0.94      1.87 o 
   3   6   0     6432.35     6311.51    174.18 o 
   4   6   0       26.59       44.64      5.53 o 
   5   6   0     2583.13     2277.77    244.88 o 
   7   6   0     5664.69     5383.51    161.07 o 
   8   6   0      307.38      310.89     29.03 o 
   9   6   0     2243.69     2229.63     85.21 o 
  10   6   0      387.69      382.06     34.65 o 
  11   6   0       66.00       76.79     23.41 o 
  12   6   0        7.74       18.73     18.73 o 
 -10   7   0        0.69        7.49     17.79 o 
  -9   7   0        0.15       -0.94     16.86 o 
  -8   7   0        2.29       12.17     14.98 o 
  -7   7   0      191.09      215.38     26.22 o 
  -6   7   0      189.51      211.79     17.18 o 
  -5   7   0       65.97       67.92     11.26 o 
  -4   7   0      101.45      128.29     17.79 o 
  -3   7   0      141.67      134.85     16.86 o 
  -2   7   0       26.30       32.77     10.30 o 
  -1   7   0      269.75      259.39     18.73 o 
   0   7   0      307.60      339.92     20.60 o 
   2   7   0        1.09        0.00      2.81 o 
   3   7   0      136.69      162.00     16.86 o 
   4   7   0       73.06       73.10     10.77 o 
   5   7   0       67.71       75.44     11.24 o 
   6   7   0       93.03      105.00     15.45 o 
   7   7   0       16.74        7.49     12.17 o 
   8   7   0        8.34       35.58     14.98 o 
   9   7   0        8.84       21.54     14.98 o 
  10   7   0       68.14       58.06     19.66 o 
  11   7   0        2.15       11.24     17.79 o 
  12   7   0        7.08       -8.43     18.73 o 
  -9   8   0      298.77      306.21     36.52 o 
  -8   8   0      110.17       89.90     22.47 o 
  -7   8   0       33.83       69.30     18.73 o 
  -6   8   0      715.94      665.89     51.04 o 
  -5   8   0     3311.92     3446.05    112.37 o 
  -4   8   0      188.04      207.89     23.41 o 
  -3   8   0     2924.78     2772.76     89.90 o 
  -2   8   0     2777.17     3093.01     97.39 o 
  -1   8   0     1089.38     1024.45     42.14 o 
   0   8   0     2605.07     2577.98     81.47 o 
   4   8   0     9207.97     8956.91    235.98 o 
   5   8   0      126.05      180.63     25.28 o 
   6   8   0     4166.35     4053.79    126.42 o 
   7   8   0     1784.08     1828.84     71.17 o 
   8   8   0      203.99      170.43     24.35 o 
   9   8   0       33.89       40.27     17.79 o 
  10   8   0      581.89      692.96     44.95 o 
  11   8   0      212.04      210.70     31.84 o 
  -9   9   0        2.12       29.97     21.54 o 
  -8   9   0       42.29       73.04     22.47 o 
  -7   9   0        0.13        0.94     14.98 o 
  -6   9   0        2.13       -3.75     13.11 o 
  -5   9   0       14.12       41.20     15.92 o 
  -4   9   0      308.44      316.51     29.97 o 
  -3   9   0       67.71       96.45     16.86 o 
  -2   9   0       42.22       65.55     14.05 o 
  -1   9   0      458.01      418.58     26.22 o 
   3   9   0       30.30        0.00      3.75 o 
   4   9   0        3.41        5.48      4.49 o 
   5   9   0      113.08      107.46     10.74 o 
   6   9   0       38.36       46.82     15.92 o 
   7   9   0       32.66       20.60     14.98 o 
   8   9   0        0.10        6.55     14.05 o 
   9   9   0        6.82      -13.11     13.11 o 
  10   9   0        6.24      -11.24     14.98 o 
  11   9   0        0.34       13.11     18.73 o 
  -8  10   0      645.11      612.42     45.88 o 
  -7  10   0      152.47      151.70     26.22 o 
  -6  10   0      399.75      366.14     32.77 o 
  -5  10   0      774.21      709.81     41.20 o 
  -4  10   0     2068.76     2051.71     77.72 o 
  -3  10   0       82.31       94.58     18.73 o 
  -2  10   0     3873.90     3716.67    117.05 o 
  -1  10   0     2043.91     2214.65     77.72 o 
   0  10   0     1477.31     1472.06     57.12 o 
   2  10   0        4.24        0.94      3.75 o 
   3  10   0      101.59       45.88     11.24 o 
   4  10   0     1697.88     1657.47     63.68 o 
   5  10   0     2225.45     2124.36     50.93 o 
   6  10   0        1.24       19.66     13.11 o 
   7  10   0     2500.84     2350.43     87.09 o 
   8  10   0     1302.96     1307.25     61.80 o 
   9  10   0        0.44      -14.05     14.05 o 
  10  10   0       14.15       22.47     18.73 o 
  11  10   0      197.12      145.15     28.09 o 
  -7  11   0       18.57       45.88     20.60 o 
  -6  11   0       11.83       16.86     16.86 o 
  -5  11   0        3.17        1.87     14.05 o 
  -4  11   0        2.95       -4.68     13.11 o 
  -3  11   0       86.22       74.91     18.73 o 
  -2  11   0       23.24       23.41     13.11 o 
  -1  11   0       67.23       88.96     17.79 o 
   0  11   0       15.21       21.54     13.11 o 
   1  11   0      175.05      166.68     21.54 o 
   2  11   0      206.18      173.24     22.47 o 
   3  11   0      490.05      493.50     32.77 o 
   4  11   0      302.85      275.31     25.28 o 
   5  11   0      100.24       89.66     11.02 o 
   6  11   0       73.17       84.28     18.73 o 
   7  11   0        0.16        6.55     14.05 o 
   8  11   0       84.33       69.30     19.66 o 
   9  11   0        0.13       10.30     16.86 o 
  10  11   0        0.04      -12.17     17.79 o 
  -7  12   0      597.96      681.72     49.63 o 
  -6  12   0       45.87       72.10     22.47 o 
  -5  12   0      629.66      663.93     43.08 o 
  -4  12   0     1072.24     1023.51     52.44 o 
  -3  12   0      177.68      175.11     25.28 o 
  -2  12   0        6.19      -11.24     11.24 o 
  -1  12   0     1342.68     1256.68     56.19 o 
   0  12   0     1906.93     1938.40     73.98 o 
   1  12   0       25.48       47.76     15.92 o 
   2  12   0     3516.15     3362.70    112.37 o 
   3  12   0      429.24      452.29     32.77 o 
   4  12   0      223.12      219.12     26.22 o 
   5  12   0      818.85      918.63     47.76 o 
   6  12   0      226.96      252.83     29.97 o 
   7  12   0        2.79       36.52     17.79 o 
   8  12   0      410.19      466.34     38.39 o 
   9  12   0     1005.12     1092.81     59.93 o 
  10  12   0        2.10       19.66     19.66 o 
  -6  13   0       22.47       71.17     23.41 o 
  -5  13   0      144.00      100.20     24.35 o 
  -4  13   0        0.22       25.28     16.86 o 
  -3  13   0       11.08        0.00     14.05 o 
  -2  13   0       49.46       51.50     16.86 o 
  -1  13   0        2.11       -0.94     12.17 o 
   0  13   0       67.93       94.58     18.73 o 
   1  13   0      411.25      448.55     33.71 o 
   2  13   0       53.13       67.42     18.73 o 
   3  13   0       81.77       66.49     17.79 o 
   4  13   0       90.46      100.20     20.60 o 
   5  13   0       16.23        2.81     14.05 o 
   6  13   0        2.39      -11.24     12.17 o 
   7  13   0       55.97       38.39     17.79 o 
   8  13   0        2.71       -0.94     15.92 o 
   9  13   0       10.79       21.54     19.66 o 
  -5  14   0       74.33       60.87     22.47 o 
  -4  14   0      454.72      456.04     38.39 o 
  -3  14   0     1338.64     1303.50     63.68 o 
  -2  14   0       85.53       91.77     22.47 o 
  -1  14   0      201.48      191.03     26.22 o 
   0  14   0     1408.51     1327.85     61.80 o 
   1  14   0      319.94      330.56     30.90 o 
   2  14   0       78.53       95.52     21.54 o 
   3  14   0     1158.17     1230.46     59.93 o 
   4  14   0      360.16      340.86     32.77 o 
   5  14   0      256.63      285.61     32.77 o 
   6  14   0      431.18      434.50     37.46 o 
   7  14   0       35.45       14.98     16.86 o 
   8  14   0       46.92       27.16     18.73 o 
   9  14   0      102.95       70.23     23.41 o 
  -4  15   0       93.70       85.21     25.28 o 
  -3  15   0       25.06       14.05     18.73 o 
  -2  15   0       50.52       64.61     21.54 o 
  -1  15   0       85.04       48.69     19.66 o 
   0  15   0        3.03        4.68     15.92 o 
   1  15   0       80.00       77.72     20.60 o 
   2  15   0        2.79      -12.17     14.05 o 
   3  15   0       67.08       70.23     20.60 o 
   4  15   0        1.11        3.75     14.98 o 
   5  15   0       50.29       83.34     21.54 o 
   6  15   0       48.64       48.69     19.66 o 
   7  15   0        6.16        6.55     17.79 o 
   8  15   0       27.84        9.36     19.66 o 
  -2  16   0     1229.56     1259.49     65.55 o 
  -1  16   0       23.86        0.00     18.73 o 
   0  16   0      341.19      348.35     38.39 o 
   1  16   0      552.54      614.30     44.95 o 
   2  16   0       70.99       63.68     21.54 o 
   3  16   0        1.04      -14.98     14.98 o 
   4  16   0      320.41      295.91     35.58 o 
   5  16   0      420.28      370.82     39.33 o 
   6  16   0       39.72       58.06     22.47 o 
   7  16   0      436.29      575.90     46.82 o 
   0  17   0       82.73       60.87     23.41 o 
   1  17   0       13.36       16.86     18.73 o 
   2  17   0        3.71       -0.94     17.79 o 
   3  17   0        8.51       24.35     20.60 o 
   4  17   0        2.23       21.54     19.66 o 
   5  17   0        3.71       20.60     18.73 o 
  -5 -17   1       74.00       85.21     26.22 o 
  -4 -17   1      115.93      104.88     26.22 o 
  -3 -17   1       53.73      110.50     26.22 o 
  -2 -17   1        9.86       15.92     19.66 o 
  -1 -17   1      579.28      545.94     44.95 o 
   0 -17   1       91.46      107.69     27.16 o 
  -6 -16   1        1.86       10.30     19.66 o 
  -5 -16   1       63.81       80.53     24.35 o 
  -4 -16   1        5.25        0.94     15.92 o 
  -3 -16   1        3.89       16.86     17.79 o 
  -2 -16   1        2.80        3.75     16.86 o 
  -1 -16   1        0.38        7.49     16.86 o 
   0 -16   1        0.07       -0.94     17.79 o 
   1 -16   1       58.39       47.76     21.54 o 
   2 -16   1        3.00       25.28     18.73 o 
  -8 -15   1        7.56        6.55     18.73 o 
  -7 -15   1      227.69      260.33     34.65 o 
  -6 -15   1      892.52      928.93     56.19 o 
  -5 -15   1        1.61       18.73     17.79 o 
  -4 -15   1      423.50      394.24     35.58 o 
  -3 -15   1      414.53      455.10     37.46 o 
  -2 -15   1        0.56       -1.87     15.92 o 
  -1 -15   1       32.20        5.62     15.92 o 
   0 -15   1      451.39      461.66     38.39 o 
   1 -15   1      297.62      259.39     31.84 o 
   2 -15   1      196.97      195.71     29.97 o 
   3 -15   1      996.70     1008.53     57.12 o 
   4 -15   1       79.53       78.66     23.41 o 
  -8 -14   1       43.05       58.06     21.54 o 
  -7 -14   1       15.01       16.86     18.73 o 
  -6 -14   1        2.29      -14.05     14.05 o 
  -5 -14   1       30.49       39.33     17.79 o 
  -4 -14   1      102.47      119.86     22.47 o 
  -3 -14   1        5.54        4.68     14.05 o 
  -2 -14   1       11.11       28.09     17.79 o 
  -1 -14   1      305.89      306.21     32.77 o 
   0 -14   1        4.45       16.86     14.98 o 
   1 -14   1       23.35       28.09     15.92 o 
   2 -14   1       54.78       60.87     19.66 o 
   3 -14   1        1.50       11.24     16.86 o 
   4 -14   1       10.63       -2.81     17.79 o 
   5 -14   1       25.09       -5.62     18.73 o 
  -9 -13   1      417.03      453.23     42.14 o 
  -8 -13   1       64.62       90.83     23.41 o 
  -7 -13   1       99.93       92.71     22.47 o 
  -6 -13   1       80.91       95.52     21.54 o 
  -5 -13   1     1325.98     1354.07     63.68 o 
  -4 -13   1      515.12      535.64     37.46 o 
  -3 -13   1      724.57      758.50     44.95 o 
  -2 -13   1     2732.06     2840.18    102.07 o 
  -1 -13   1       14.68       29.03     14.98 o 
   0 -13   1      477.73      488.81     34.65 o 
   1 -13   1      617.66      564.66     37.46 o 
   2 -13   1       32.63        4.68     14.05 o 
   3 -13   1      107.62      137.65     24.35 o 
   4 -13   1     1031.69     1017.89     54.31 o 
   5 -13   1      201.51      172.30     29.03 o 
   6 -13   1      338.90      396.11     41.20 o 
 -10 -12   1        2.23       35.58     20.60 o 
  -9 -12   1       14.25       46.82     20.60 o 
  -8 -12   1       10.30        5.62     15.92 o 
  -7 -12   1        5.60       13.11     14.98 o 
  -6 -12   1        9.28       13.11     14.05 o 
  -5 -12   1        4.08        3.75     13.11 o 
  -4 -12   1       49.26       34.65     15.92 o 
  -3 -12   1        0.90       -5.62     12.17 o 
  -2 -12   1      202.51      221.00     27.16 o 
  -1 -12   1      193.37      206.95     25.28 o 
   0 -12   1       24.83       43.08     14.98 o 
   1 -12   1        9.91       -7.49     12.17 o 
   2 -12   1       30.04       27.16     14.05 o 
   3 -12   1       12.08       13.11     14.05 o 
   4 -12   1      105.22      109.56     22.47 o 
   5 -12   1       14.03       21.54     16.86 o 
   6 -12   1      105.16       88.02     23.41 o 
   7 -12   1        0.37        8.43     19.66 o 
 -10 -11   1      205.10      241.60     33.71 o 
  -9 -11   1       72.18       71.17     22.47 o 
  -8 -11   1     1625.48     1517.95     69.30 o 
  -7 -11   1      906.97      949.54     50.57 o 
  -6 -11   1      544.42      471.96     34.65 o 
  -5 -11   1     2844.42     2639.78     93.64 o 
  -4 -11   1     1520.60     1558.21     63.68 o 
  -3 -11   1        5.72        2.81     12.17 o 
  -2 -11   1     2303.39     2330.76     83.34 o 
  -1 -11   1     5094.40     5096.03    154.51 o 
   0 -11   1      113.10      114.24     19.66 o 
   1 -11   1     2848.43     2857.04     96.45 o 
   2 -11   1     1411.15     1426.18     59.93 o 
   3 -11   1       33.84       59.93     16.86 o 
   4 -11   1      383.88      376.44     30.90 o 
   5 -11   1      646.16      674.23     42.14 o 
   6 -11   1       77.61       72.10     20.60 o 
   7 -11   1      179.30      178.86     29.97 o 
 -11 -10   1        4.17      -15.92     18.73 o 
 -10 -10   1       12.00      -15.92     15.92 o 
  -9 -10   1        4.71       -8.43     14.98 o 
  -8 -10   1        0.37       10.30     14.98 o 
  -7 -10   1      246.90      220.06     27.16 o 
  -6 -10   1      185.72      152.64     22.47 o 
  -5 -10   1       20.58       12.17     12.17 o 
  -4 -10   1       40.70       22.47     12.17 o 
  -3 -10   1      682.06      628.34     35.58 o 
  -2 -10   1      115.27      140.46     19.66 o 
  -1 -10   1       38.86       44.95     13.11 o 
   0 -10   1      356.10      318.38     26.22 o 
   1 -10   1      228.00      229.42     24.35 o 
   2 -10   1        0.00       10.30     12.17 o 
   3 -10   1      323.63      286.55     27.16 o 
   4 -10   1       55.12       56.19     16.86 o 
   5 -10   1       22.98       33.71     14.98 o 
   6 -10   1       15.98       29.97     16.86 o 
   7 -10   1       16.59       34.65     18.73 o 
   8 -10   1        8.11       17.79     19.66 o 
 -11  -9   1      396.62      343.67     38.39 o 
 -10  -9   1      101.16      114.24     24.35 o 
  -9  -9   1       11.94       -6.55     14.05 o 
  -8  -9   1      183.78      212.57     28.09 o 
  -7  -9   1     1912.17     1713.66     70.23 o 
  -6  -9   1     2833.09     2880.45     99.26 o 
  -5  -9   1     1520.33     1392.69     36.21 o 
  -1  -9   1     1559.93     1553.53     58.06 o 
   0  -9   1     4202.13     4029.44    121.74 o 
   1  -9   1     1759.84     1734.26     63.68 o 
   2  -9   1     2571.99     2555.51     85.21 o 
   3  -9   1     4105.54     3929.24    122.67 o 
   4  -9   1        4.84       31.84     14.98 o 
   5  -9   1     1159.50     1195.82     54.31 o 
   6  -9   1      612.64      573.09     38.39 o 
   7  -9   1       24.83        7.49     15.92 o 
   8  -9   1       60.58      111.43     25.28 o 
   9  -9   1      474.28      485.07     43.08 o 
 -11  -8   1       12.50       14.98     18.73 o 
 -10  -8   1       27.11       37.46     19.66 o 
  -9  -8   1        6.26      -10.30     13.11 o 
  -8  -8   1        1.62        0.00     12.17 o 
  -7  -8   1        2.01       -0.94     12.17 o 
  -6  -8   1      180.09      146.08     20.60 o 
  -5  -8   1        3.46        6.67     17.32 o 
  -4  -8   1       17.99       23.41      8.43 o 
  -2  -8   1      413.36      381.13     25.28 o 
  -1  -8   1       11.41       29.03     10.30 o 
   0  -8   1        0.57        2.81      8.43 o 
   1  -8   1       95.13       94.58     14.98 o 
   2  -8   1      175.04      187.29     19.66 o 
   3  -8   1       18.41       17.79     12.17 o 
   4  -8   1       16.93       14.05     12.17 o 
   5  -8   1      119.69      146.08     20.60 o 
   6  -8   1       10.56        0.00     13.11 o 
   7  -8   1        4.80       27.16     15.92 o 
   8  -8   1       17.67       10.30     16.86 o 
   9  -8   1       25.35       14.98     18.73 o 
 -11  -7   1       19.91       37.46     20.60 o 
 -10  -7   1      412.00      385.81     34.65 o 
  -9  -7   1      366.81      445.74     34.65 o 
  -8  -7   1        2.44        5.62     14.05 o 
  -7  -7   1     2998.15     2846.73     98.32 o 
  -6  -7   1     2267.95     2257.72     79.60 o 
  -2  -7   1     8595.31     8440.00    230.36 o 
  -1  -7   1     1966.24     2101.34     68.36 o 
   0  -7   1    15705.89    15344.27    405.47 o 
   1  -7   1     1585.72     1559.15     54.31 o 
   2  -7   1        0.29       13.11      8.43 o 
   4  -7   1     3394.38     3486.85     76.48 o 
   5  -7   1      340.85      367.33     16.39 o 
   6  -7   1      928.50      903.42     31.45 o 
   7  -7   1     1609.51     1541.75     46.02 o 
   8  -7   1      168.55      169.36     17.84 o 
   9  -7   1      253.21      240.66     31.84 o 
  10  -7   1      124.15      146.08     28.09 o 
 -11  -6   1       25.70       26.22     19.66 o 
 -10  -6   1       23.85       31.84     18.73 o 
  -9  -6   1      131.14      142.34     24.35 o 
  -8  -6   1       19.99        2.81     12.17 o 
  -7  -6   1       53.26       59.93     15.92 o 
  -6  -6   1       15.61        5.74      5.17 o 
  -5  -6   1       32.29       50.57      7.49 o 
  -4  -6   1       11.60        8.40      9.83 o 
  -2  -6   1      274.54      353.03     20.60 o 
  -1  -6   1      111.73      148.89     14.05 o 
   0  -6   1      432.14      536.57     25.28 o 
   1  -6   1      236.88      235.98     17.79 o 
   2  -6   1       41.04       44.86      9.83 o 
   3  -6   1      617.42      579.18     20.53 o 
   4  -6   1       67.91       60.40      9.27 o 
   5  -6   1       26.86       37.38      9.27 o 
   6  -6   1      363.66      390.71     35.58 o 
   7  -6   1       24.45       42.96     10.25 o 
   8  -6   1       75.48       93.97     14.22 o 
   9  -6   1        6.81       34.70     12.13 o 
  10  -6   1        8.20       -3.75     16.86 o 
 -12  -5   1       43.05       28.09     20.60 o 
 -11  -5   1       22.88       31.84     19.66 o 
 -10  -5   1       88.04       73.04     22.47 o 
  -9  -5   1      511.21      478.51     36.52 o 
  -8  -5   1     1997.70     1911.24     73.98 o 
  -7  -5   1      214.28      221.93     24.35 o 
  -6  -5   1     4311.64     4080.01    109.56 o 
  -5  -5   1     5957.12     5735.01    110.95 o 
  -4  -5   1      122.70      122.05     13.58 o 
  -3  -5   1     1019.09     1008.90     25.40 o 
  -2  -5   1    24196.70    24447.46    466.22 o 
  -1  -5   1    17420.95    17849.21    464.47 o 
   0  -5   1     2339.65     2312.97     69.30 o 
   1  -5   1    21227.91    20608.32    375.41 o 
   3  -5   1      439.63      430.47     16.55 o 
   4  -5   1     1924.61     1845.31     44.36 o 
   5  -5   1     2478.95     2351.91     55.29 o 
   6  -5   1       66.51      119.55     21.54 o 
   7  -5   1      653.39      666.47     26.46 o 
   8  -5   1      982.64     1020.81     35.38 o 
   9  -5   1       17.12       50.43     12.80 o 
  10  -5   1      441.46      519.72     42.14 o 
 -12  -4   1        4.57       20.60     20.60 o 
 -11  -4   1       26.57       57.12     20.60 o 
 -10  -4   1        5.81       12.17     16.86 o 
  -9  -4   1        0.25        5.62     14.05 o 
  -8  -4   1       22.84       25.28     14.05 o 
  -7  -4   1        1.43        1.87     10.30 o 
  -5  -4   1       19.33       35.47      5.77 o 
  -4  -4   1       26.70       34.25      9.62 o 
  -3  -4   1      130.54      155.17     10.77 o 
  -1  -4   1     3748.98     3213.22    300.59 o 
   0  -4   1        4.75        8.43      4.68 o 
   1  -4   1      192.73      209.51      9.58 o 
   2  -4   1        3.15       22.47      7.49 o 
   3  -4   1     1043.03     1004.60     41.20 o 
   4  -4   1       10.82       21.54      5.96 o 
   5  -4   1       13.72       19.66      6.62 o 
   6  -4   1       19.74       36.73      8.92 o 
   7  -4   1       60.42       74.55     11.57 o 
   8  -4   1       22.53       28.54      9.58 o 
   9  -4   1       27.79       45.09     11.57 o 
  10  -4   1       87.98      107.69     24.35 o 
  11  -4   1        1.02      -16.86     16.86 o 
 -12  -3   1        0.01       -1.87     19.66 o 
 -11  -3   1      326.46      318.38     36.52 o 
 -10  -3   1        3.33       21.54     16.86 o 
  -9  -3   1      189.65      113.31     22.47 o 
  -8  -3   1       28.24       28.09     14.98 o 
  -7  -3   1      623.41      590.88     33.71 o 
  -6  -3   1      932.01      956.93     25.87 o 
  -5  -3   1     5724.92     5797.79     94.41 o 
  -4  -3   1    21699.66    21275.30    278.05 o 
  -3  -3   1        4.12       11.66      5.18 o 
  -1  -3   1    17947.24    18140.55    275.46 o 
   0  -3   1     8113.26     7991.75    123.31 o 
   1  -3   1     2831.62     2931.70     47.55 o 
   2  -3   1    42648.89    41475.23   1062.84 o 
   3  -3   1    18154.12    18483.15    338.01 o 
   4  -3   1     1865.99     1938.88     44.35 o 
   5  -3   1     6182.04     6224.28    123.14 o 
   6  -3   1       72.03      121.64     12.24 o 
   7  -3   1      125.46      130.26     13.19 o 
   8  -3   1        2.17        9.83     12.64 o 
   9  -3   1      215.40      231.29     25.28 o 
  10  -3   1       34.78       56.19     20.60 o 
  11  -3   1      180.69      238.79     33.71 o 
 -12  -2   1        0.29      -18.73     18.73 o 
 -11  -2   1       13.86        5.62     17.79 o 
 -10  -2   1        0.05       11.24     16.86 o 
  -9  -2   1       68.31       64.61     19.66 o 
  -8  -2   1        2.63       14.05     12.17 o 
  -7  -2   1       31.57       26.21      6.93 o 
  -6  -2   1      108.92       97.05     29.50 o 
  -5  -2   1       10.05       11.62      4.48 o 
  -4  -2   1      621.86      668.06     12.77 o 
  -3  -2   1      264.45      284.94      7.41 o 
  -2  -2   1       81.63       80.50     10.30 o 
  -1  -2   1     1167.61     1341.11     29.04 o 
   0  -2   1       24.60       17.18      1.81 o 
   1  -2   1      225.37      244.78      8.11 o 
   2  -2   1     1348.77     1315.31     29.13 o 
   3  -2   1       76.23       60.87      8.43 o 
   4  -2   1      208.83      226.33     15.52 o 
   5  -2   1       50.90       90.38      9.20 o 
   6  -2   1       60.36       87.75     10.53 o 
   7  -2   1        1.39       30.77      9.20 o 
   8  -2   1      113.28      118.76     14.98 o 
   9  -2   1        1.76       -2.69      7.59 o 
  10  -2   1       14.70       28.09     16.86 o 
  11  -2   1       13.46       60.87     21.54 o 
 -11  -1   1       60.93       43.08     20.60 o 
 -10  -1   1      693.17      758.50     46.82 o 
  -9  -1   1     1015.26     1023.51     52.44 o 
  -8  -1   1      269.51      305.27     28.09 o 
  -7  -1   1     2792.72     2609.09     58.53 o 
  -6  -1   1      355.08      362.97     13.36 o 
  -5  -1   1      207.09      219.19      9.96 o 
  -4  -1   1     6579.18     6804.98    107.59 o 
  -3  -1   1    20080.43    20473.75    307.91 o 
  -2  -1   1       57.53       56.21      3.08 o 
  -1  -1   1    21404.99    22669.46    428.78 o 
   0  -1   1    18388.36    19963.80    260.02 o 
   1  -1   1     2862.01     2950.71     55.62 o 
   2  -1   1    14310.84    15052.99    228.54 o 
   3  -1   1    11963.84    12158.39    186.53 o 
   4  -1   1    11442.79    11359.09    210.86 o 
   5  -1   1      228.52      292.27     26.69 o 
   6  -1   1     6847.64     6510.93    128.06 o 
   7  -1   1     4153.13     4129.80     87.95 o 
   8  -1   1       96.64      128.70     13.86 o 
   9  -1   1      715.40      655.50     40.27 o 
  10  -1   1       14.38       18.73     15.92 o 
  11  -1   1        1.95        0.00     15.92 o 
 -11   0   1        1.27       23.41     18.73 o 
 -10   0   1        2.37        4.68     14.98 o 
  -9   0   1       29.74       14.98     15.92 o 
  -8   0   1       69.48       53.38     16.86 o 
  -7   0   1       65.12       58.65     15.45 o 
  -6   0   1       70.31       82.50      7.71 o 
  -5   0   1        7.27       21.00      6.93 o 
  -4   0   1       45.49       46.48      4.81 o 
  -3   0   1     3290.84     3320.40     52.93 o 
  -2   0   1     3885.02     3844.66     59.59 o 
  -1   0   1      258.68      321.48      4.76 o 
   1   0   1      777.61      631.67     10.81 o 
   2   0   1      200.09      243.24      6.19 o 
   3   0   1        2.49        9.19      7.02 o 
   5   0   1      180.53      164.62     10.79 o 
   6   0   1        0.28        1.99      5.17 o 
   7   0   1      377.27      393.21     19.07 o 
   8   0   1       53.07       61.01     10.79 o 
   9   0   1       19.54       12.17     14.05 o 
  10   0   1        0.04       -4.68     13.11 o 
  11   0   1        7.74       22.47     17.79 o 
  12   0   1       10.78       39.33     21.54 o 
 -11   1   1       74.26       92.71     24.35 o 
 -10   1   1       66.55       73.98     20.60 o 
  -9   1   1      307.74      322.13     30.90 o 
  -8   1   1     2096.93     2121.62     52.93 o 
  -7   1   1        0.24       22.87     12.64 o 
  -6   1   1     5184.41     4996.16    100.85 o 
  -5   1   1      770.53      717.22     17.72 o 
  -4   1   1     4887.60     4936.30     99.93 o 
  -3   1   1     8692.61     8718.44    166.01 o 
  -2   1   1     4657.75     4943.05     67.11 o 
  -1   1   1     6650.48     6211.43     94.54 o 
   0   1   1    17662.15    19059.07    492.56 o 
   1   1   1    49581.43    52150.62    765.86 o 
   2   1   1    25129.29    26743.15    393.02 o 
   3   1   1    13892.47    13897.61    252.90 o 
   4   1   1     9641.94     9745.97    181.05 o 
   5   1   1     8805.43     8880.46    167.46 o 
   6   1   1      304.36      284.81     14.13 o 
   7   1   1     3841.00     3728.41    115.18 o 
   8   1   1     2194.56     2231.66     54.10 o 
   9   1   1       25.98       31.84     15.92 o 
  10   1   1      764.45      762.25     45.88 o 
  11   1   1       31.68       32.77     19.66 o 
  12   1   1        0.47       14.98     19.66 o 
 -11   2   1        5.79       23.41     20.60 o 
 -10   2   1        1.39        4.68     14.05 o 
  -9   2   1      176.93      132.04     23.41 o 
  -8   2   1       78.21       72.81     11.24 o 
  -7   2   1      179.75      217.43     21.54 o 
  -6   2   1      121.02      123.02     11.46 o 
  -5   2   1       44.82       51.23      5.90 o 
  -4   2   1     2813.42     2848.80     48.81 o 
  -3   2   1      801.11      888.90     17.98 o 
  -2   2   1     2613.18     2799.50     55.57 o 
   0   2   1       25.85       37.46      3.75 o 
   1   2   1       24.36       23.45      2.65 o 
   2   2   1       77.07       59.74      5.03 o 
   3   2   1      314.34      381.72     26.69 o 
   4   2   1       98.21      111.29      7.86 o 
   5   2   1        1.37       -3.06      5.62 o 
   6   2   1       79.95       93.86     12.64 o 
   7   2   1        0.03       -2.61      6.06 o 
   8   2   1        9.37        7.19      8.10 o 
   9   2   1       92.79      103.01     20.60 o 
  10   2   1       36.45       52.44     19.66 o 
  11   2   1       30.62       43.08     20.60 o 
  12   2   1        0.03       -5.62     18.73 o 
 -11   3   1      867.90      826.86     53.38 o 
 -10   3   1      127.20      206.95     29.97 o 
  -9   3   1      228.36      279.99     31.84 o 
  -8   3   1      660.28      595.46     24.67 o 
  -7   3   1     1613.74     1557.79     42.24 o 
  -6   3   1      446.41      436.88     19.20 o 
  -5   3   1     2921.23     2943.73     51.86 o 
  -4   3   1     9013.72     8943.64    140.58 o 
  -3   3   1     3317.69     3382.77     56.03 o 
  -2   3   1    17344.36    16622.49    425.14 o 
   0   3   1    24586.22    25821.00    662.05 o 
   1   3   1    33237.87    33525.91    869.94 o 
   2   3   1    17755.45    17260.48    312.16 o 
   3   3   1     1547.61     1562.01     47.29 o 
   4   3   1    19486.69    19774.68    359.80 o 
   5   3   1    17810.50    16502.69   1473.00 o 
   6   3   1      427.79      412.03     16.64 o 
   7   3   1     1347.41     1422.54     36.92 o 
   8   3   1     1618.62     1619.08     64.61 o 
   9   3   1      440.31      500.05     35.58 o 
  10   3   1       42.37       19.66     16.86 o 
  11   3   1      351.13      390.49     36.52 o 
  12   3   1       49.24       85.21     25.28 o 
 -11   4   1        5.47        8.43     19.66 o 
 -10   4   1       27.70       89.90     23.41 o 
  -9   4   1       40.38       74.91     19.66 o 
  -8   4   1       62.69       88.46     12.37 o 
  -7   4   1        5.82        9.56      7.86 o 
  -6   4   1      146.10      137.53     12.90 o 
  -5   4   1      708.43      684.75     26.69 o 
  -4   4   1        1.11       14.98      5.60 o 
  -3   4   1        8.87        4.68      4.64 o 
   0   4   1       25.23       35.58      6.55 o 
   1   4   1     1096.40     1119.03     35.58 o 
   2   4   1      437.61      417.33     12.53 o 
   3   4   1       13.99       20.41      4.27 o 
   4   4   1      580.21      622.05     17.73 o 
   5   4   1      630.55      633.13     20.13 o 
   6   4   1       49.11       52.00      7.62 o 
   7   4   1       88.22      103.89     10.55 o 
   8   4   1      492.51      459.79     31.84 o 
   9   4   1        3.58      -12.17     12.17 o 
  10   4   1       22.82        2.81     14.98 o 
  11   4   1        6.63       20.60     17.79 o 
  12   4   1        2.24       -8.43     18.73 o 
 -10   5   1      729.22      730.41     49.63 o 
  -9   5   1      424.35      482.26     38.39 o 
  -8   5   1      853.26      808.14     45.88 o 
  -7   5   1     2147.30     2057.98     53.23 o 
  -6   5   1      744.35      799.31     41.67 o 
  -5   5   1        6.92       29.83      9.36 o 
  -4   5   1     2245.26     2303.51     52.61 o 
  -3   5   1    10186.03    10035.44    189.36 o 
  -2   5   1      447.08      443.48     79.13 o 
   0   5   1     6791.55     5806.78    157.32 o 
   1   5   1     3230.96     2871.08     82.41 o 
   2   5   1    15618.33    15309.62    399.85 o 
   3   5   1    14322.38    14675.21    268.43 o 
   4   5   1      315.96      359.57     13.05 o 
   5   5   1     6431.38     6161.68    173.24 o 
   6   5   1    12789.32    12428.15    232.28 o 
   7   5   1        3.73       17.07      6.93 o 
   8   5   1      303.83      348.35     29.03 o 
   9   5   1     1920.49     1870.04     74.91 o 
  10   5   1      130.23      117.99     23.41 o 
  11   5   1       40.23       23.41     17.79 o 
  12   5   1      205.49      274.37     35.58 o 
 -10   6   1        0.26       15.92     18.73 o 
  -9   6   1       11.22       22.47     17.79 o 
  -8   6   1       70.03       79.60     19.66 o 
  -7   6   1        0.35       24.35     14.05 o 
  -6   6   1      162.64      211.63     24.35 o 
  -5   6   1       68.16       56.18      9.58 o 
  -4   6   1       72.67       79.60     13.11 o 
  -3   6   1       17.72       19.66      8.43 o 
  -2   6   1       48.91       35.58      8.43 o 
  -1   6   1        9.46        2.81      2.81 o 
   0   6   1       12.58       29.97      7.49 o 
   1   6   1     1268.43     1255.75     43.08 o 
   5   6   1        6.34       11.24     11.24 o 
   6   6   1      448.60      426.98     17.09 o 
   7   6   1      121.24      123.93     11.43 o 
   8   6   1      109.25      122.67     19.66 o 
   9   6   1       51.99       50.57     17.79 o 
  10   6   1       69.54       80.53     21.54 o 
  11   6   1        1.60        1.87     16.86 o 
  12   6   1       22.90       44.95     22.47 o 
  -9   7   1      417.52      430.76     38.39 o 
  -8   7   1      712.94      698.57     44.01 o 
  -7   7   1      667.13      645.20     40.27 o 
  -6   7   1     4761.82     4530.43    141.40 o 
  -5   7   1      575.91      629.28     35.58 o 
  -4   7   1     1801.17     1816.67     65.55 o 
  -2   7   1        4.69       50.57     10.30 o 
   1   7   1     4154.13     4112.78    117.99 o 
   2   7   1     7464.48     7391.21    202.27 o 
   3   7   1     3484.98     2971.28     90.83 o 
   4   7   1     2046.38     2048.28     45.84 o 
   5   7   1     1276.76     1291.25     32.79 o 
   6   7   1      274.60      297.40     17.32 o 
   7   7   1     6605.41     6572.77    191.97 o 
   8   7   1      166.94      138.59     22.47 o 
   9   7   1      989.51     1081.57     53.38 o 
  10   7   1     1442.85     1387.78     64.61 o 
  11   7   1        2.87       -2.81     15.92 o 
  12   7   1       12.76       -3.75     18.73 o 
  -9   8   1        0.12      -10.30     15.92 o 
  -8   8   1        7.17       -2.81     14.05 o 
  -7   8   1      289.71      313.70     32.77 o 
  -6   8   1       54.56       78.66     18.73 o 
  -5   8   1        3.00       33.71     14.98 o 
  -4   8   1      384.46      419.52     29.03 o 
  -3   8   1        1.36       19.66     10.30 o 
  -2   8   1        2.11        2.81      4.68 o 
   0   8   1        0.20        3.75      3.75 o 
   1   8   1      162.38      171.37     15.92 o 
   2   8   1       27.51       29.97      9.36 o 
   3   8   1       92.77       90.83     14.05 o 
   4   8   1        0.12        5.51      5.37 o 
   5   8   1      154.30      168.21     11.92 o 
   6   8   1     1002.31      948.13     27.67 o 
   7   8   1       12.09       21.54     13.11 o 
   8   8   1       67.78       89.90     19.66 o 
   9   8   1       12.25       17.79     14.98 o 
  10   8   1        0.19        3.75     15.92 o 
  11   8   1       20.83       40.27     20.60 o 
  12   8   1        6.13        1.87     18.73 o 
  -9   9   1      756.38      778.17     53.38 o 
  -8   9   1      318.21      333.37     36.52 o 
  -7   9   1       16.74        4.68     14.98 o 
  -6   9   1      572.58      548.75     37.46 o 
  -5   9   1     2652.16     2452.50     87.09 o 
  -4   9   1     1916.63     2004.89     73.98 o 
  -3   9   1     1001.24      986.06     44.95 o 
   3   9   1      119.29      138.59     17.79 o 
   4   9   1     6458.02     6306.68    124.71 o 
   5   9   1     2960.35     2801.49     61.98 o 
   6   9   1     1880.59     1901.79     62.74 o 
   7   9   1     1768.93     1797.00     70.23 o 
   8   9   1      239.07      218.19     27.16 o 
   9   9   1       10.27      -12.17     12.17 o 
  10   9   1      149.60      149.83     25.28 o 
  11   9   1      512.53      535.64     43.08 o 
  -8  10   1        1.10       24.35     19.66 o 
  -7  10   1        7.81       11.24     15.92 o 
  -6  10   1       41.98       39.33     16.86 o 
  -5  10   1       11.27        7.49     14.05 o 
  -4  10   1        4.34       25.28     14.98 o 
  -3  10   1      197.31      152.64     21.54 o 
  -2  10   1       47.16       33.71     13.11 o 
  -1  10   1       82.25       83.34     15.92 o 
   1  10   1        6.01        0.94      3.75 o 
   2  10   1       13.70        0.94      4.68 o 
   3  10   1       63.19       70.23     14.98 o 
   4  10   1       23.48       17.43      7.59 o 
   5  10   1      176.16      177.09     13.72 o 
   6  10   1       76.02      113.31     19.66 o 
   7  10   1       12.27       34.65     14.98 o 
   8  10   1       21.52       29.97     16.86 o 
   9  10   1        3.19       -0.94     14.05 o 
  10  10   1       53.85       73.04     21.54 o 
  11  10   1        0.03       20.60     19.66 o 
  -7  11   1      593.20      655.50     45.88 o 
  -6  11   1        3.96       -4.68     14.98 o 
  -5  11   1      756.08      761.31     44.01 o 
  -4  11   1     1577.59     1665.90     68.36 o 
  -3  11   1     1715.10     1625.64     65.55 o 
  -2  11   1     1085.57     1000.10     47.76 o 
  -1  11   1     5302.29     5414.41    162.00 o 
   0  11   1      811.07      910.21     44.01 o 
   1  11   1     2555.20     2430.02     84.28 o 
   2  11   1      841.19      868.07     43.08 o 
   3  11   1      171.88      196.65     23.41 o 
   4  11   1      431.96      424.20     30.90 o 
   5  11   1      797.19      822.39     27.43 o 
   6  11   1     1700.86     1606.91     66.49 o 
   7  11   1      410.40      469.15     35.58 o 
   8  11   1     1393.61     1447.71     66.49 o 
   9  11   1      141.92      121.74     24.35 o 
  10  11   1       32.67       33.71     20.60 o 
  11  11   1      132.02      153.57     28.09 o 
  -7  12   1        2.81       29.03     21.54 o 
  -6  12   1       31.76       26.22     19.66 o 
  -5  12   1       63.50       59.93     19.66 o 
  -4  12   1        0.22       38.39     16.86 o 
  -3  12   1       20.39       24.35     14.05 o 
  -2  12   1       44.67       29.03     14.98 o 
  -1  12   1       53.16       63.68     16.86 o 
   0  12   1      316.31      388.62     29.97 o 
   1  12   1       32.81       17.79     13.11 o 
   2  12   1       29.05       21.54     14.05 o 
   3  12   1        0.64       11.24     12.17 o 
   4  12   1       75.20       66.49     17.79 o 
   5  12   1       63.24       63.96     10.79 o 
   6  12   1       75.55       53.38     16.86 o 
   7  12   1        1.32       -5.62     13.11 o 
   8  12   1       31.73       17.79     15.92 o 
   9  12   1        0.31       -2.81     16.86 o 
  10  12   1        0.14       -3.75     16.86 o 
  -6  13   1      626.95      633.96     46.82 o 
  -5  13   1       52.65       29.03     18.73 o 
  -4  13   1     1962.64     1839.14     77.72 o 
  -3  13   1      549.26      542.19     38.39 o 
  -2  13   1       13.19       13.11     14.05 o 
  -1  13   1      132.38      107.69     20.60 o 
   0  13   1     1027.18      983.25     48.69 o 
   1  13   1     3655.61     3697.01    122.67 o 
   2  13   1      818.53      805.33     44.95 o 
   3  13   1     1961.50     1984.29     77.72 o 
   4  13   1       96.33      109.56     22.47 o 
   5  13   1      804.11      862.45     47.76 o 
   6  13   1       56.75       58.06     18.73 o 
   7  13   1      107.85       88.96     21.54 o 
   8  13   1        3.13       16.86     16.86 o 
   9  13   1      518.32      623.66     46.82 o 
  10  13   1      137.67      100.20     26.22 o 
  -5  14   1       56.78       42.14     21.54 o 
  -4  14   1       76.91       73.04     21.54 o 
  -3  14   1        8.93       38.39     18.73 o 
  -2  14   1       60.22       65.55     18.73 o 
  -1  14   1       30.70       12.17     14.05 o 
   0  14   1      297.56      307.15     29.03 o 
   1  14   1        0.80       11.24     14.05 o 
   2  14   1       93.17       99.26     20.60 o 
   3  14   1       85.95       92.71     20.60 o 
   4  14   1      106.62      112.37     22.47 o 
   5  14   1       29.79       20.60     14.98 o 
   6  14   1       12.05      -11.24     13.11 o 
   7  14   1        0.50        9.36     16.86 o 
   8  14   1       12.73       11.24     17.79 o 
   9  14   1        4.05       -0.94     17.79 o 
  -4  15   1        9.78        0.94     17.79 o 
  -3  15   1     1234.02     1239.83     63.68 o 
  -2  15   1     1020.29      987.93     55.25 o 
  -1  15   1        3.69      -10.30     14.05 o 
   0  15   1     1498.19     1429.92     65.55 o 
   1  15   1      284.99      301.53     33.71 o 
   2  15   1      261.67      259.39     31.84 o 
   3  15   1      121.05      141.40     24.35 o 
   4  15   1      686.66      766.93     47.76 o 
   5  15   1      214.70      182.60     28.09 o 
   6  15   1      292.40      324.94     36.52 o 
   7  15   1      197.57      191.97     30.90 o 
   8  15   1        3.97        6.55     18.73 o 
  -3  16   1       90.58       90.83     25.28 o 
  -2  16   1       44.37       22.47     19.66 o 
  -1  16   1       52.69       50.57     20.60 o 
   0  16   1      179.81      154.51     28.09 o 
   1  16   1        3.40        0.94     16.86 o 
   2  16   1       12.94       31.84     18.73 o 
   3  16   1        6.84        3.75     15.92 o 
   4  16   1       41.04       47.76     20.60 o 
   5  16   1       15.04       -0.94     16.86 o 
   6  16   1       23.04       21.54     19.66 o 
   7  16   1       10.42      -13.11     17.79 o 
  -1  17   1      617.89      687.34     48.69 o 
   0  17   1        9.01        4.68     19.66 o 
   1  17   1      971.00     1041.31     59.93 o 
   2  17   1      236.24      217.25     33.71 o 
   3  17   1        5.51      -14.98     14.98 o 
   4  17   1       16.68        5.62     16.86 o 
   5  17   1      183.24      164.81     29.97 o 
   6  17   1      202.77      205.08     32.77 o 
  -3 -17   2       92.45       95.52     27.16 o 
  -2 -17   2       10.81       44.01     23.41 o 
  -1 -17   2        4.51        0.00     18.73 o 
  -6 -16   2      258.28      338.05     39.33 o 
  -5 -16   2       18.20        6.55     18.73 o 
  -4 -16   2      295.62      293.10     36.52 o 
  -3 -16   2       76.91       85.21     24.35 o 
  -2 -16   2       47.86       56.19     21.54 o 
  -1 -16   2       78.43       73.98     24.35 o 
   0 -16   2      651.90      731.35     49.63 o 
   1 -16   2       15.05       32.77     20.60 o 
   2 -16   2      383.26      306.21     36.52 o 
  -7 -15   2       32.49       24.35     20.60 o 
  -6 -15   2        2.98        4.68     17.79 o 
  -5 -15   2       12.00       40.27     20.60 o 
  -4 -15   2        0.07       -6.55     14.98 o 
  -3 -15   2        1.24        5.62     16.86 o 
  -2 -15   2       66.81       55.25     19.66 o 
  -1 -15   2       29.50       31.84     18.73 o 
   0 -15   2        4.66       -6.55     14.98 o 
   1 -15   2       60.90       67.42     21.54 o 
   2 -15   2       86.71       36.52     19.66 o 
   3 -15   2        1.55        0.00     17.79 o 
  -8 -14   2       57.80       57.12     22.47 o 
  -7 -14   2        4.88       16.86     18.73 o 
  -6 -14   2      717.22      693.89     46.82 o 
  -5 -14   2      918.02      896.16     52.44 o 
  -4 -14   2        3.20      -10.30     14.98 o 
  -3 -14   2     1242.25     1370.93     64.61 o 
  -2 -14   2      363.17      385.81     34.65 o 
  -1 -14   2        5.47        8.43     14.98 o 
   0 -14   2      186.34      177.92     26.22 o 
   1 -14   2      524.44      458.85     35.58 o 
   2 -14   2      121.08      131.10     24.35 o 
   3 -14   2      416.22      389.55     35.58 o 
   4 -14   2      636.32      572.16     43.08 o 
   5 -14   2        4.70      -12.17     16.86 o 
  -9 -13   2        1.89       27.16     21.54 o 
  -8 -13   2        0.89      -14.05     14.98 o 
  -7 -13   2       64.43       49.63     19.66 o 
  -6 -13   2        0.78       -2.81     14.98 o 
  -5 -13   2       28.93       14.05     15.92 o 
  -4 -13   2       93.91       89.90     21.54 o 
  -3 -13   2        2.08       14.98     14.98 o 
  -2 -13   2       75.96       97.39     21.54 o 
  -1 -13   2       29.46       33.71     16.86 o 
   0 -13   2      133.31      131.10     22.47 o 
   1 -13   2        5.33        3.75     12.17 o 
   2 -13   2       65.16       40.27     16.86 o 
   3 -13   2       88.86       77.72     19.66 o 
   4 -13   2        0.05        4.68     15.92 o 
   5 -13   2       30.47       29.97     19.66 o 
   6 -13   2       15.00        2.81     19.66 o 
  -9 -12   2      400.79      309.02     37.46 o 
  -8 -12   2      938.84      966.39     56.19 o 
  -7 -12   2        4.95       13.11     15.92 o 
  -6 -12   2      587.23      571.22     40.27 o 
  -5 -12   2      757.56      783.79     44.95 o 
  -4 -12   2     1741.91     1664.03     69.30 o 
  -3 -12   2       87.48       77.72     18.73 o 
  -2 -12   2     2463.97     2603.26     94.58 o 
  -1 -12   2     2384.02     2331.70     86.15 o 
   0 -12   2      265.27      274.37     29.03 o 
   1 -12   2      514.15      483.20     33.71 o 
   2 -12   2      307.29      281.86     29.03 o 
   3 -12   2       11.60       28.09     14.98 o 
   4 -12   2      141.35      139.53     24.35 o 
   5 -12   2      687.25      672.35     44.01 o 
   6 -12   2       43.70       62.74     21.54 o 
 -10 -11   2       13.78      -15.92     16.86 o 
  -9 -11   2        6.55       -4.68     17.79 o 
  -8 -11   2       47.18       63.68     19.66 o 
  -7 -11   2        0.41       12.17     14.98 o 
  -6 -11   2        0.20        7.49     14.05 o 
  -5 -11   2        2.40       29.03     14.98 o 
  -4 -11   2      138.87      144.21     22.47 o 
  -3 -11   2        3.68        8.43     13.11 o 
  -2 -11   2       32.70       38.39     15.92 o 
  -1 -11   2      781.79      746.33     41.20 o 
   0 -11   2        5.49       -6.55     11.24 o 
   1 -11   2      113.08      120.80     20.60 o 
   2 -11   2      136.62      104.88     19.66 o 
   3 -11   2        5.64       19.66     14.05 o 
   4 -11   2      110.03      108.63     20.60 o 
   5 -11   2       45.02       70.23     19.66 o 
   6 -11   2       79.12       88.96     22.47 o 
   7 -11   2       26.30       60.87     22.47 o 
 -10 -10   2       75.43       78.66     23.41 o 
  -9 -10   2        2.30        3.75     15.92 o 
  -8 -10   2      202.59      190.09     28.09 o 
  -7 -10   2     1074.70     1045.05     53.38 o 
  -6 -10   2      785.29      825.93     44.95 o 
  -5 -10   2     3151.92     3032.15    103.01 o 
  -4 -10   2     4134.04     4304.75    134.85 o 
  -3 -10   2     2198.14     2192.17     78.66 o 
  -2 -10   2      432.01      454.17     30.90 o 
  -1 -10   2     1687.92     1646.24     63.68 o 
   0 -10   2     8553.50     8402.55    235.98 o 
   1 -10   2      214.94      191.97     22.47 o 
   2 -10   2     3013.35     2925.39     97.39 o 
   3 -10   2     1733.41     1625.64     64.61 o 
   4 -10   2       45.79       58.06     16.86 o 
   5 -10   2      209.32      248.15     29.03 o 
   6 -10   2      390.85      396.11     32.77 o 
   7 -10   2       79.04      137.65     26.22 o 
   8 -10   2      257.29      289.36     36.52 o 
 -11  -9   2       26.12       43.08     21.54 o 
 -10  -9   2        4.72       15.92     17.79 o 
  -9  -9   2        7.01       -1.87     14.98 o 
  -8  -9   2       10.79        9.36     14.98 o 
  -7  -9   2       13.54        3.75     13.11 o 
  -6  -9   2       13.93       16.86     14.05 o 
  -5  -9   2       45.81       53.38     15.92 o 
  -4  -9   2      181.63      206.95     24.35 o 
  -3  -9   2      127.98      131.10     18.73 o 
  -2  -9   2      163.54      170.43     20.60 o 
  -1  -9   2      263.90      265.94     22.47 o 
   0  -9   2        9.73       24.35     11.24 o 
   1  -9   2      165.48      175.11     20.60 o 
   2  -9   2      322.48      288.42     24.35 o 
   3  -9   2       92.58      100.20     17.79 o 
   4  -9   2      366.88      345.54     29.03 o 
   5  -9   2      162.06      171.37     23.41 o 
   6  -9   2       47.36       26.22     15.92 o 
   7  -9   2        4.39        1.87     14.98 o 
   8  -9   2       63.63       56.19     21.54 o 
 -11  -8   2       44.29       19.66     19.66 o 
 -10  -8   2      301.11      309.96     35.58 o 
  -9  -8   2       85.98       85.21     20.60 o 
  -8  -8   2       85.73       59.93     18.73 o 
  -7  -8   2      593.47      546.87     36.52 o 
  -6  -8   2     1907.90     1752.05     67.42 o 
  -5  -8   2      768.88      777.23     39.33 o 
  -3  -8   2    11010.91    11058.25    300.59 o 
  -2  -8   2      585.52      560.92     29.97 o 
  -1  -8   2     2818.08     2907.60     91.77 o 
   0  -8   2     8089.38     7891.26    218.19 o 
   1  -8   2     4666.85     4802.93    140.46 o 
   2  -8   2        6.01       15.92     10.30 o 
   3  -8   2     3479.08     3493.74     77.14 o 
   4  -8   2     3067.28     3025.54     69.85 o 
   5  -8   2      571.34      605.62     25.49 o 
   6  -8   2      263.60      269.31     18.86 o 
   7  -8   2       75.29       79.51     15.92 o 
   8  -8   2        0.76        7.49     16.86 o 
   9  -8   2       13.61       14.05     20.60 o 
 -11  -7   2       10.77       20.60     19.66 o 
 -10  -7   2       21.66       45.88     18.73 o 
  -9  -7   2        3.91       -9.36     12.17 o 
  -8  -7   2        0.63       -6.55     11.24 o 
  -7  -7   2       92.00       97.39     19.66 o 
  -6  -7   2       77.33       87.09     16.86 o 
  -5  -7   2       59.39       51.50      7.49 o 
  -4  -7   2        2.49       -0.21      6.09 o 
  -3  -7   2       96.01       79.60     13.11 o 
  -2  -7   2        0.66       29.03      9.36 o 
  -1  -7   2      312.71      329.62     21.54 o 
   0  -7   2       19.47       50.57     10.30 o 
   1  -7   2      250.62      265.01     20.60 o 
   2  -7   2        0.29       14.05      5.96 o 
   3  -7   2       16.52        9.11      6.55 o 
   4  -7   2      135.17      159.19     13.91 o 
   5  -7   2       33.48       43.07     13.58 o 
   6  -7   2        0.78        4.38      7.88 o 
   7  -7   2        3.42       33.20     10.25 o 
   8  -7   2       53.44       66.27     13.47 o 
   9  -7   2        0.75        2.81     10.79 o 
 -11  -6   2      150.18      127.35     27.16 o 
 -10  -6   2      120.68      170.43     27.16 o 
  -9  -6   2      856.16      807.20     46.82 o 
  -8  -6   2     1000.18     1032.88     50.57 o 
  -7  -6   2      809.71      679.85     39.33 o 
  -5  -6   2      923.53      869.05     52.91 o 
  -4  -6   2      114.45      157.05     13.11 o 
  -3  -6   2     3992.99     3802.37     82.86 o 
  -2  -6   2    32512.44    31910.46    607.91 o 
  -1  -6   2     7595.85     7465.32    149.29 o 
   0  -6   2    14540.91    14852.65    390.49 o 
   1  -6   2    24291.84    23870.87    435.34 o 
   2  -6   2     3152.79     3300.39     69.53 o 
   4  -6   2     2275.70     2302.66     53.96 o 
   5  -6   2     6000.23     5767.40    118.52 o 
   7  -6   2     1322.92     1324.96     40.72 o 
   8  -6   2      397.04      428.89     30.43 o 
   9  -6   2      171.39      158.32     18.50 o 
  10  -6   2       62.55       72.10     22.47 o 
 -11  -5   2        3.41      -15.92     15.92 o 
 -10  -5   2        2.30       38.39     18.73 o 
  -9  -5   2       45.44       33.71     16.86 o 
  -8  -5   2        1.19       17.79     14.05 o 
  -7  -5   2        5.98       38.39     14.05 o 
  -6  -5   2       20.66        1.28      6.09 o 
  -5  -5   2      120.42      127.44      8.52 o 
  -4  -5   2      332.23      380.31     22.98 o 
  -3  -5   2      275.35      257.02     14.62 o 
  -2  -5   2      165.19      217.53     13.27 o 
  -1  -5   2     2168.86     2178.13     66.49 o 
   0  -5   2      196.93      196.30      8.76 o 
   1  -5   2      471.39      560.08     17.88 o 
   2  -5   2       52.19       87.97      7.74 o 
   3  -5   2        7.82        6.06      4.93 o 
   4  -5   2        0.03        1.87      5.30 o 
   5  -5   2      179.82      204.54     14.89 o 
   6  -5   2     1299.40     1250.05     37.08 o 
   7  -5   2        0.28       10.38      7.59 o 
   8  -5   2       17.77       33.98     10.25 o 
   9  -5   2      174.43      233.65     20.85 o 
  10  -5   2        2.74       11.24     17.79 o 
 -11  -4   2      286.93      275.31     34.65 o 
 -10  -4   2       22.26       40.27     19.66 o 
  -9  -4   2      261.88      330.56     30.90 o 
  -8  -4   2      674.40      618.98     37.46 o 
  -7  -4   2      570.21      582.46     34.65 o 
  -6  -4   2       66.02       91.65     11.24 o 
  -5  -4   2     7469.77     7414.10    218.19 o 
  -4  -4   2     1255.73     1177.40     23.56 o 
  -3  -4   2     2643.17     2813.75     55.99 o 
  -2  -4   2    17637.63    17601.21    633.96 o 
  -1  -4   2     8503.39     8140.35    235.04 o 
   0  -4   2     3800.56     3827.25     76.60 o 
   1  -4   2     9163.42     9373.06    180.04 o 
   2  -4   2    27554.51    24184.77   2202.01 o 
   3  -4   2     5678.43     5693.38    137.19 o 
   4  -4   2     2555.91     2530.22     76.32 o 
   5  -4   2     4327.03     4357.01     90.71 o 
   6  -4   2     1650.73     1730.05     45.35 o 
   7  -4   2       79.39      109.55     12.90 o 
   8  -4   2      438.15      416.34     21.82 o 
   9  -4   2      756.28      807.46     32.36 o 
  10  -4   2        5.32       61.80     21.54 o 
  11  -4   2      180.93      206.01     31.84 o 
 -11  -3   2        3.03       35.58     20.60 o 
 -10  -3   2        2.09       15.92     16.86 o 
  -9  -3   2      102.26       85.21     20.60 o 
  -8  -3   2       21.44        3.75     12.17 o 
  -7  -3   2        4.58       -8.43      8.43 o 
  -6  -3   2       73.62       90.40      9.83 o 
  -5  -3   2     1048.73     1037.46     20.33 o 
  -4  -3   2        0.32       22.42      3.52 o 
  -3  -3   2      142.82      184.54      6.86 o 
  -1  -3   2     3066.21     3217.67     52.02 o 
   0  -3   2     1076.01     1098.09     20.30 o 
   1  -3   2     1305.32     1341.39     20.83 o 
   3  -3   2       78.51      120.30      8.92 o 
   4  -3   2       73.04       78.08      8.26 o 
   5  -3   2      418.55      452.24     18.86 o 
   6  -3   2        0.15       -4.77      6.93 o 
   7  -3   2       52.04       47.94      9.87 o 
   8  -3   2       44.87       67.75     11.20 o 
   9  -3   2        6.51        4.44      8.92 o 
  10  -3   2       83.48      121.74     25.28 o 
  11  -3   2       20.14       25.28     19.66 o 
 -11  -2   2       33.12       20.60     18.73 o 
 -10  -2   2     1094.33     1066.59     57.12 o 
  -9  -2   2      213.91      294.04     32.77 o 
  -8  -2   2       31.82       25.28     14.05 o 
  -7  -2   2      608.54      549.01     34.65 o 
  -6  -2   2     2099.30     2017.93     45.89 o 
  -5  -2   2        0.47        7.29      7.90 o 
  -4  -2   2    11611.89    11646.29    176.96 o 
  -3  -2   2     5056.62     4829.22     74.33 o 
  -2  -2   2     8152.13     8761.85    170.08 o 
  -1  -2   2    91871.92    91074.25   1181.57 o 
   0  -2   2      290.65      349.72      9.06 o 
   1  -2   2      145.42      153.06      5.00 o 
   2  -2   2    14659.23    14449.05    374.57 o 
   3  -2   2    25251.64    25669.06    465.46 o 
   4  -2   2    15129.38    15221.36    280.73 o 
   5  -2   2     3848.57     3792.83     78.79 o 
   6  -2   2     9838.45     9811.54    188.34 o 
   7  -2   2      500.35      549.36     23.15 o 
   8  -2   2       66.78       95.14     12.24 o 
   9  -2   2      122.82      122.35     14.52 o 
  10  -2   2      374.80      470.09     37.46 o 
  11  -2   2        0.72        0.94     16.86 o 
 -11  -1   2        8.77        0.00     17.79 o 
 -10  -1   2       43.13       54.31     19.66 o 
  -9  -1   2        1.17       48.69     17.79 o 
  -8  -1   2        0.04       21.54     14.05 o 
  -7  -1   2      210.47      235.11     12.03 o 
  -6  -1   2      145.36       81.11     29.03 o 
  -5  -1   2      111.17      117.48      8.65 o 
  -4  -1   2      535.65      484.35     11.42 o 
  -3  -1   2      740.55      780.69     14.22 o 
  -2  -1   2        4.00       10.59      3.97 o 
  -1  -1   2      141.82      138.59      4.09 o 
   0  -1   2      413.22      480.33      7.09 o 
   1  -1   2      213.02      250.76      6.61 o 
   2  -1   2     8190.51     8315.97    152.95 o 
   3  -1   2      652.58      705.77     18.13 o 
   4  -1   2      174.97      195.72     11.26 o 
   5  -1   2      321.98      298.72     14.22 o 
   6  -1   2        9.08       30.86      7.59 o 
   7  -1   2      318.01      346.11     24.82 o 
   8  -1   2        0.35       16.86      8.53 o 
   9  -1   2        9.28        0.94     11.71 o 
  10  -1   2       14.44       58.99     19.66 o 
  11  -1   2       10.70        8.43     17.79 o 
 -11   0   2      186.97      140.46     27.16 o 
 -10   0   2        4.23       -5.62     15.92 o 
  -9   0   2     1786.53     1725.83     72.10 o 
  -8   0   2     1627.35     1749.24     70.23 o 
  -7   0   2      257.91      281.91     13.58 o 
  -6   0   2     4979.72     4702.65     96.12 o 
  -5   0   2      156.29      161.06      9.87 o 
  -4   0   2       73.71       97.07      6.93 o 
  -3   0   2      676.12      738.14     18.04 o 
  -2   0   2     2502.31     2302.27     31.88 o 
  -1   0   2     1090.51      952.53     20.79 o 
   0   0   2    43330.93    45733.49    581.73 o 
   1   0   2    22169.61    22206.38    399.26 o 
   2   0   2    16910.57    17677.98    319.14 o 
   3   0   2    47042.75    48509.55    879.01 o 
   4   0   2    11763.14    11473.33    212.20 o 
   5   0   2      620.07      654.79     20.49 o 
   6   0   2      775.07      700.69     22.78 o 
   7   0   2     7925.47     7787.65    152.89 o 
   8   0   2     1994.28     1909.83     87.09 o 
   9   0   2      440.39      496.33     27.16 o 
  10   0   2      131.51      133.91     24.35 o 
  11   0   2       48.99       47.76     20.60 o 
  12   0   2       18.16       16.86     18.73 o 
 -11   1   2       14.50        4.68     17.79 o 
 -10   1   2        5.33       -4.68     14.05 o 
  -9   1   2       17.69        3.75     14.98 o 
  -8   1   2       78.28       71.17     18.73 o 
  -7   1   2       97.71      107.35      9.62 o 
  -6   1   2      324.33      358.62     16.41 o 
  -5   1   2      228.43      198.96     11.71 o 
  -4   1   2      620.57      671.42     19.07 o 
  -3   1   2      220.36      243.52      9.83 o 
  -2   1   2     2322.27     2307.86     38.11 o 
  -1   1   2      151.83      167.02      6.26 o 
   0   1   2      597.88      543.82      9.19 o 
   1   1   2      293.00      282.83      7.19 o 
   2   1   2     2438.79     2281.30     36.22 o 
   3   1   2      644.80      722.96     18.54 o 
   4   1   2       27.63       45.88      9.36 o 
   5   1   2      153.52      159.53     10.91 o 
   6   1   2        0.85       -0.22      5.60 o 
   7   1   2       87.13       81.26     10.79 o 
   8   1   2      163.88      159.67     14.39 o 
   9   1   2        8.47      -12.17     12.17 o 
  10   1   2       54.52       45.88     18.73 o 
  11   1   2       12.38       10.30     17.79 o 
  12   1   2        8.07       -6.55     18.73 o 
 -11   2   2      306.47      375.51     40.27 o 
 -10   2   2        1.36       -9.36     14.05 o 
  -9   2   2      102.16       85.21     20.60 o 
  -8   2   2     1495.18     1583.50     65.55 o 
  -7   2   2     1631.84     1721.68     44.40 o 
  -6   2   2       41.28       88.10      9.58 o 
  -5   2   2     8697.94     8584.54    167.13 o 
  -4   2   2     5727.58     4693.97    713.09 o 
  -3   2   2     3144.16     3157.68     63.77 o 
  -2   2   2     9079.41     8731.91    168.24 o 
  -1   2   2     9997.21    10233.26    265.94 o 
   0   2   2      990.36      920.51     27.16 o 
   1   2   2    14590.17    14979.17    219.85 o 
   2   2   2     6016.21     5985.09     90.10 o 
   3   2   2     4457.88     4302.89     81.76 o 
   4   2   2    21863.58    21982.40    398.90 o 
   5   2   2     3845.35     3629.39     73.46 o 
   6   2   2       46.77       59.56     15.92 o 
   7   2   2     2054.66     2081.57     49.25 o 
   8   2   2     3347.75     3245.17     72.39 o 
   9   2   2     1136.20     1055.35     51.50 o 
  10   2   2       83.97      100.20     21.54 o 
  11   2   2      625.66      677.04     46.82 o 
  12   2   2       59.21       51.50     23.41 o 
 -11   3   2        4.14       40.27     21.54 o 
 -10   3   2        7.10       36.52     18.73 o 
  -9   3   2        0.88       14.05     14.05 o 
  -8   3   2        6.50       24.48      8.99 o 
  -7   3   2        0.15       22.96      8.10 o 
  -6   3   2        0.14        1.63      4.92 o 
  -5   3   2       52.72       72.21      7.95 o 
  -4   3   2      244.74      323.20     13.24 o 
  -3   3   2      795.09      655.32     73.04 o 
   0   3   2       92.64      110.50      8.43 o 
   1   3   2     1469.44     1358.75     39.33 o 
   2   3   2      112.21      127.84      6.62 o 
   3   3   2        4.99        8.43      3.75 o 
   4   3   2       62.74       89.12     11.71 o 
   5   3   2        0.49       -1.31      6.55 o 
   6   3   2       76.61       61.07      8.53 o 
   7   3   2        2.19        1.59      6.52 o 
   8   3   2       16.35       -0.56      9.36 o 
   9   3   2        2.16        6.55     14.05 o 
  10   3   2       86.79       73.04     19.66 o 
  11   3   2        7.84        0.00     16.86 o 
  12   3   2       99.25       61.80     23.41 o 
 -10   4   2     1244.40     1308.19     66.49 o 
  -9   4   2        6.03        5.62     14.05 o 
  -8   4   2     1432.70     1376.55     61.80 o 
  -7   4   2     1741.56     1721.94     45.84 o 
  -6   4   2     1295.81     1249.72     35.31 o 
  -5   4   2        1.54        6.02      3.59 o 
  -4   4   2     8577.85     8377.56    162.69 o 
  -2   4   2     1296.04     1327.85     44.01 o 
  -1   4   2    11826.09    11693.15    306.21 o 
   0   4   2        8.56       52.44      7.49 o 
   1   4   2      318.35      356.78     15.92 o 
   2   4   2     9475.25     9670.51    198.99 o 
   3   4   2     4870.78     4667.04     89.36 o 
   4   4   2      102.01      160.15      9.45 o 
   6   4   2     8354.49     8297.25    158.81 o 
   7   4   2      543.37      563.83     23.88 o 
   8   4   2     2852.30     2849.12     64.73 o 
   9   4   2     1379.70     1366.25     59.93 o 
  10   4   2      153.01      145.15     24.35 o 
  11   4   2       32.37       32.77     19.66 o 
  12   4   2      286.51      289.36     36.52 o 
 -10   5   2       35.65       34.65     20.60 o 
  -9   5   2       89.99      131.10     24.35 o 
  -8   5   2       33.39       20.60     15.92 o 
  -7   5   2        0.66       21.54     14.05 o 
  -6   5   2       16.42       29.97     13.11 o 
  -4   5   2        0.02        0.75      3.12 o 
  -2   5   2      242.46      197.59     14.05 o 
  -1   5   2      244.25      253.77     15.92 o 
   0   5   2      504.86      567.47     23.41 o 
   1   5   2      752.65      809.07     29.03 o 
   2   5   2       83.49      101.13     10.30 o 
   3   5   2        5.08       11.66      3.60 o 
   4   5   2      109.65      138.59     14.05 o 
   5   5   2      135.17      163.13     11.24 o 
   6   5   2      384.58      435.06     17.31 o 
   7   5   2       20.82       27.32      7.42 o 
   8   5   2       33.60       36.52     14.98 o 
   9   5   2       55.88       58.06     18.73 o 
  10   5   2        3.66      -11.24     14.05 o 
  11   5   2        5.79       -6.55     15.92 o 
  12   5   2       21.48       44.01     22.47 o 
 -10   6   2      258.87      285.61     36.52 o 
  -9   6   2      833.55      799.71     49.63 o 
  -8   6   2       65.07       60.87     18.73 o 
  -7   6   2     2513.51     2555.51     92.71 o 
  -6   6   2     5263.65     5009.88    152.64 o 
  -5   6   2      217.51      191.97     21.54 o 
  -2   6   2     4228.55     3614.60    105.82 o 
  -1   6   2      308.32      433.57     22.47 o 
   0   6   2     8719.99     8309.84    222.87 o 
   1   6   2     8244.71     8558.93    228.49 o 
   2   6   2     3921.95     3321.50     95.52 o 
   3   6   2     9750.25     8574.88    946.73 o 
   4   6   2      169.48      192.96     12.64 o 
   5   6   2     1678.42     1725.51     39.86 o 
   6   6   2     3166.40     2963.24     63.69 o 
   7   6   2     1064.14      995.89     29.45 o 
   8   6   2       76.43       60.87     16.86 o 
   9   6   2     2378.41     2463.74     89.90 o 
  10   6   2      545.73      620.85     42.14 o 
  11   6   2       24.23        6.55     16.86 o 
  12   6   2       79.79       89.90     25.28 o 
  -9   7   2       43.28       34.65     19.66 o 
  -8   7   2        1.32       10.30     14.98 o 
  -7   7   2      138.51      154.51     23.41 o 
  -6   7   2      443.51      469.15     33.71 o 
  -5   7   2     1172.39     1108.73     49.63 o 
  -4   7   2        9.83        0.94      3.75 o 
  -3   7   2        0.10        0.00      2.81 o 
  -1   7   2        0.20        4.68      6.55 o 
   0   7   2      121.40      122.67     14.05 o 
   1   7   2        0.04       19.66      7.49 o 
   2   7   2      501.71      596.50     28.09 o 
   3   7   2      214.11      234.12     11.86 o 
   4   7   2      159.20      192.19     10.79 o 
   5   7   2      395.19      429.69     16.40 o 
   6   7   2       30.32       24.24     13.58 o 
   7   7   2       69.95       76.48     11.71 o 
   8   7   2       77.81       73.98     18.73 o 
   9   7   2       41.20       73.04     18.73 o 
  10   7   2        1.11       29.03     16.86 o 
  11   7   2        4.05       11.24     16.86 o 
  12   7   2       14.76       -8.43     17.79 o 
  -9   8   2      238.20      292.16     35.58 o 
  -8   8   2      561.46      509.42     38.39 o 
  -7   8   2       11.42       28.09     14.98 o 
  -6   8   2     1669.56     1746.43     71.17 o 
  -5   8   2     5795.00     5424.71    163.87 o 
  -4   8   2       88.67      132.97     18.73 o 
  -1   8   2     1881.81     1863.49     62.74 o 
   0   8   2     1255.74     1347.52     49.63 o 
   1   8   2     8148.87     8249.91    224.74 o 
   2   8   2     2974.01     3001.24     92.71 o 
   3   8   2     2432.30     2477.78     79.60 o 
   4   8   2     4081.04     3898.02     79.99 o 
   5   8   2       30.11       40.30      7.62 o 
   6   8   2     1091.52     1156.50     31.86 o 
   7   8   2     1839.01     1932.24     47.59 o 
   8   8   2      205.12      181.67     24.35 o 
   9   8   2       37.65       47.76     17.79 o 
  10   8   2      888.16      908.33     51.50 o 
  11   8   2      283.08      320.26     35.58 o 
  12   8   2        4.39       -4.68     18.73 o 
  -9   9   2        2.61       26.22     19.66 o 
  -8   9   2        4.48       14.05     17.79 o 
  -7   9   2       45.25       29.08     15.92 o 
  -6   9   2        0.93       20.60     14.05 o 
  -5   9   2      148.14      149.83     22.47 o 
  -4   9   2       56.14       61.80     15.92 o 
  -3   9   2       61.16       58.99     14.05 o 
   0   9   2      210.52      138.59     16.86 o 
   1   9   2       15.58       11.24      8.43 o 
   2   9   2      430.88      471.96     28.09 o 
   3   9   2      122.14      124.54     16.86 o 
   4   9   2        4.61        4.73      6.26 o 
   5   9   2       30.53       35.75      7.86 o 
   6   9   2       95.45      117.16     11.92 o 
   7   9   2      425.14      410.15     30.90 o 
   8   9   2      160.41       96.45     20.60 o 
   9   9   2       17.19       10.30     14.05 o 
  10   9   2       25.76       16.86     16.86 o 
  11   9   2        1.79        3.75     16.86 o 
  -8  10   2      678.22      589.01     44.95 o 
  -7  10   2      223.47      236.92     30.90 o 
  -6  10   2      111.97       87.09     19.66 o 
  -5  10   2     1023.95     1015.09     50.57 o 
  -4  10   2     3856.95     3663.30    118.93 o 
  -3  10   2      220.29      236.92     25.28 o 
  -2  10   2     4150.67     3963.89    122.67 o 
   1  10   2      791.71      693.89     34.65 o 
   2  10   2     1300.98     1414.94     55.25 o 
   3  10   2     2894.98     3034.02     97.39 o 
   4  10   2        1.41        6.69     15.45 o 
   5  10   2     2002.17     1945.11     47.73 o 
   6  10   2      708.62      636.05     29.50 o 
   7  10   2      885.63      915.82     46.82 o 
   8  10   2      591.57      568.41     38.39 o 
   9  10   2        0.89        7.49     15.92 o 
  10  10   2       51.79       50.57     19.66 o 
  11  10   2      106.70      128.29     27.16 o 
  -7  11   2       37.47       32.77     19.66 o 
  -6  11   2        7.40        0.94     14.98 o 
  -5  11   2       62.57       45.88     17.79 o 
  -4  11   2       32.61       13.11     14.05 o 
  -3  11   2       26.68        4.68     13.11 o 
  -2  11   2      356.57      353.97     28.09 o 
  -1  11   2       11.02       37.46     13.11 o 
   0  11   2      207.52      222.87     24.35 o 
   1  11   2       11.71        0.94     10.30 o 
   2  11   2        0.55        3.75     10.30 o 
   3  11   2       27.78       39.33     13.11 o 
   4  11   2      107.82      113.31     12.53 o 
   5  11   2       33.49       41.08      9.20 o 
   6  11   2      392.54      348.35     18.45 o 
   7  11   2       83.51       70.23     18.73 o 
   8  11   2        2.37       18.73     14.98 o 
   9  11   2       31.24       36.52     17.79 o 
  10  11   2        0.44      -14.05     14.05 o 
  11  11   2        2.62       -1.87     17.79 o 
  -7  12   2      770.24      781.92     51.50 o 
  -6  12   2      148.69      190.09     29.97 o 
  -5  12   2      425.63      434.50     35.58 o 
  -4  12   2      986.79     1130.27     55.25 o 
  -3  12   2      967.75      925.19     47.76 o 
  -2  12   2      210.11      212.57     26.22 o 
  -1  12   2     2206.66     2238.99     81.47 o 
   0  12   2     5252.40     5237.43    158.26 o 
   1  12   2       55.45       67.42     17.79 o 
   2  12   2     1813.50     1809.17     70.23 o 
   3  12   2     2054.59     2174.38     80.53 o 
   4  12   2      212.25      228.18     17.06 o 
   5  12   2       48.72       34.30      9.67 o 
   6  12   2      695.94      701.38     41.20 o 
   7  12   2      260.72      231.30     29.03 o 
   8  12   2       32.31       44.95     17.79 o 
   9  12   2      326.85      327.75     36.52 o 
  10  12   2       46.07       49.63     21.54 o 
  -6  13   2        4.68       20.60     19.66 o 
  -5  13   2      163.31      140.46     26.22 o 
  -4  13   2       73.65      105.82     22.47 o 
  -3  13   2       70.07       78.66     19.66 o 
  -2  13   2        5.13       -3.75     12.17 o 
  -1  13   2      159.63      153.57     23.41 o 
   0  13   2        0.24        2.81     11.24 o 
   1  13   2        2.40       17.79     14.05 o 
   2  13   2      529.92      529.08     36.52 o 
   3  13   2       66.12       74.91     18.73 o 
   4  13   2       18.55       24.35     14.98 o 
   5  13   2        6.94       14.53     14.05 o 
   6  13   2       81.74       62.74     18.73 o 
   7  13   2        0.49        5.62     14.05 o 
   8  13   2       30.92       18.73     16.86 o 
   9  13   2       29.35       57.12     21.54 o 
  10  13   2        1.25        9.36     18.73 o 
  -5  14   2      424.10      408.28     38.39 o 
  -4  14   2      268.15      279.99     34.65 o 
  -3  14   2     2367.20     2391.63     92.71 o 
  -2  14   2      226.87      199.46     27.16 o 
  -1  14   2       52.07       44.01     16.86 o 
   0  14   2      819.10      786.60     44.01 o 
   1  14   2     1767.34     1856.00     75.85 o 
   2  14   2      379.93      385.81     33.71 o 
   3  14   2     1298.21     1154.61     56.19 o 
   4  14   2     1744.31     1874.72     77.72 o 
   5  14   2       12.00       24.35     15.92 o 
   6  14   2      144.46      168.56     26.22 o 
   7  14   2      115.61      130.16     25.28 o 
   8  14   2       99.66      101.13     23.41 o 
   9  14   2       13.10       75.85     23.41 o 
  -4  15   2       21.25        6.55     17.79 o 
  -3  15   2      163.93      163.87     28.09 o 
  -2  15   2       16.09       24.35     17.79 o 
  -1  15   2       57.89       46.82     18.73 o 
   0  15   2       19.97       26.22     15.92 o 
   1  15   2        4.64        4.68     14.05 o 
   2  15   2        7.20       18.73     14.98 o 
   3  15   2       19.81       33.71     16.86 o 
   4  15   2       17.65       20.60     15.92 o 
   5  15   2        1.25        2.81     14.98 o 
   6  15   2       56.11       65.55     21.54 o 
   7  15   2        2.23       10.30     17.79 o 
   8  15   2       19.71       34.65     20.60 o 
   9  15   2        5.72       25.28     20.60 o 
  -3  16   2       21.75       -3.75     16.86 o 
  -2  16   2     1203.40     1231.40     64.61 o 
  -1  16   2      445.90      445.74     38.39 o 
   0  16   2      245.61      246.28     32.77 o 
   1  16   2     1142.86     1085.32     58.99 o 
   2  16   2      367.30      400.79     36.52 o 
   3  16   2        7.57       -3.75     14.98 o 
   4  16   2      206.86      233.17     31.84 o 
   5  16   2      883.12      874.62     53.38 o 
   6  16   2      100.36       91.77     24.35 o 
   7  16   2      348.84      305.27     37.46 o 
   8  16   2      124.41      120.80     28.09 o 
  -1  17   2        2.67      -12.17     16.86 o 
   0  17   2       80.30       72.10     23.41 o 
   1  17   2       28.47       38.39     20.60 o 
   2  17   2        2.71       12.17     17.79 o 
   3  17   2        0.47      -14.98     14.98 o 
   4  17   2        1.13      -14.05     15.92 o 
   5  17   2       23.16       29.03     20.60 o 
   6  17   2       11.87       20.60     20.60 o 
   1  18   2       67.83       83.34     25.28 o 
   2  18   2      763.13      829.67     56.19 o 
   3  18   2      107.09       75.85     25.28 o 
   4  18   2       20.99       40.27     22.47 o 
  -5 -16   3       44.97       58.06     23.41 o 
  -4 -16   3       15.48       25.28     19.66 o 
  -3 -16   3       27.75       34.65     21.54 o 
  -2 -16   3       89.54      108.63     25.28 o 
  -1 -16   3        9.28       -2.81     18.73 o 
   0 -16   3        2.42        8.43     18.73 o 
   1 -16   3       89.83      108.63     27.16 o 
  -7 -15   3       93.46      117.05     28.09 o 
  -6 -15   3      879.89     1031.94     60.87 o 
  -5 -15   3      209.42      309.96     37.46 o 
  -4 -15   3      485.95      508.48     42.14 o 
  -3 -15   3      576.08      567.47     43.08 o 
  -2 -15   3      158.69      178.86     28.09 o 
  -1 -15   3       45.54       54.31     20.60 o 
   0 -15   3      521.95      532.83     42.14 o 
   1 -15   3      528.89      532.83     42.14 o 
   2 -15   3        7.45        8.43     17.79 o 
   3 -15   3      411.73      399.85     37.46 o 
  -8 -14   3        0.13      -15.92     15.92 o 
  -7 -14   3       23.85       -1.87     17.79 o 
  -6 -14   3       45.16       55.25     21.54 o 
  -5 -14   3       65.12       59.93     21.54 o 
  -4 -14   3       17.84       12.17     16.86 o 
  -3 -14   3        7.32       29.97     16.86 o 
  -2 -14   3       15.43       10.30     16.86 o 
  -1 -14   3       49.66       71.17     20.60 o 
   0 -14   3       55.97       58.06     19.66 o 
   1 -14   3        4.21       -2.81     14.98 o 
   2 -14   3       38.37       45.88     18.73 o 
   3 -14   3       87.66       71.17     22.47 o 
   4 -14   3        3.01       14.05     17.79 o 
  -9 -13   3      365.06      301.53     39.33 o 
  -8 -13   3      118.00       82.41     24.35 o 
  -7 -13   3       13.58      -14.98     14.98 o 
  -6 -13   3      104.79       94.58     24.35 o 
  -5 -13   3     1044.41     1013.21     54.31 o 
  -4 -13   3      454.88      492.56     37.46 o 
  -3 -13   3      317.59      328.69     34.65 o 
  -2 -13   3     3189.32     3090.21    109.56 o 
  -1 -13   3      508.36      626.47     41.20 o 
   0 -13   3      111.74      120.80     22.47 o 
   1 -13   3      958.34      915.82     48.69 o 
   2 -13   3      690.71      656.43     42.14 o 
   3 -13   3       91.49       97.39     22.47 o 
   4 -13   3      657.48      681.72     45.88 o 
   5 -13   3      373.13      359.59     38.39 o 
  -9 -12   3        2.64       -7.49     17.79 o 
  -8 -12   3       17.23       16.86     18.73 o 
  -7 -12   3       25.50       22.47     17.79 o 
  -6 -12   3        3.00       10.30     15.92 o 
  -5 -12   3        0.77        0.00     14.05 o 
  -4 -12   3       38.37       25.28     15.92 o 
  -3 -12   3      118.66      135.78     22.47 o 
  -2 -12   3       77.52       78.66     18.73 o 
  -1 -12   3      234.21      282.80     29.97 o 
   0 -12   3      237.41      217.25     26.22 o 
   1 -12   3        0.05       -5.62     12.17 o 
   2 -12   3        3.60        9.36     13.11 o 
   3 -12   3      257.96      261.26     29.97 o 
   4 -12   3       12.99        2.81     14.05 o 
   5 -12   3       10.48       38.39     19.66 o 
   6 -12   3      159.84      141.40     28.09 o 
 -10 -11   3       92.09      117.99     28.09 o 
  -9 -11   3       34.90       48.69     21.54 o 
  -8 -11   3      949.64      947.66     55.25 o 
  -7 -11   3      868.20      928.00     51.50 o 
  -6 -11   3      309.69      250.96     29.03 o 
  -5 -11   3      492.08      486.94     35.58 o 
  -4 -11   3     1820.78     1775.46     71.17 o 
  -3 -11   3      380.87      349.29     29.97 o 
  -2 -11   3      288.89      243.47     27.16 o 
  -1 -11   3     7804.81     7822.90    225.68 o 
   0 -11   3      244.18      305.27     28.09 o 
   1 -11   3      847.35      840.91     43.08 o 
   2 -11   3     1555.91     1504.84     62.74 o 
   3 -11   3      347.06      308.08     28.09 o 
   4 -11   3       64.83       61.80     17.79 o 
   5 -11   3      416.11      399.85     32.77 o 
   6 -11   3      460.78      486.94     38.39 o 
   7 -11   3        2.61       21.54     19.66 o 
 -10 -10   3        0.00       -0.94     17.79 o 
  -9 -10   3        0.80       12.17     17.79 o 
  -8 -10   3       11.21       25.28     17.79 o 
  -7 -10   3       17.92       38.39     16.86 o 
  -6 -10   3        0.05        4.68     14.05 o 
  -5 -10   3       15.95        8.43     13.11 o 
  -4 -10   3        3.30       11.24     12.17 o 
  -3 -10   3      170.91      194.78     23.41 o 
  -2 -10   3       97.40       89.90     17.79 o 
  -1 -10   3       54.85       41.20     14.98 o 
   0 -10   3       58.36       81.47     16.86 o 
   1 -10   3      964.29      928.93     44.95 o 
   2 -10   3       70.09       56.19     16.86 o 
   3 -10   3       40.01       49.63     16.86 o 
   4 -10   3      108.17      125.48     21.54 o 
   5 -10   3        0.08      -12.17     12.17 o 
   6 -10   3       16.44       26.22     16.86 o 
   7 -10   3       10.02        3.75     17.79 o 
   8 -10   3      103.18      142.34     28.09 o 
 -10  -9   3      103.58      138.59     27.16 o 
  -9  -9   3        6.31       -0.94     14.98 o 
  -8  -9   3        0.14      -12.17     12.17 o 
  -7  -9   3      349.84      334.30     30.90 o 
  -6  -9   3     2212.32     2220.27     83.34 o 
  -5  -9   3      405.80      323.07     28.09 o 
  -4  -9   3     4685.13     4614.71    141.40 o 
  -3  -9   3     3332.18     3415.14    108.63 o 
  -2  -9   3      304.14      275.31     23.41 o 
  -1  -9   3       50.36       53.38     14.05 o 
   0  -9   3     5167.62     5014.56    147.96 o 
   1  -9   3     5106.88     4952.76    147.02 o 
   2  -9   3      512.54      517.84     31.84 o 
   3  -9   3     6445.75     5872.33    172.30 o 
   4  -9   3      421.89      444.99     29.03 o 
   5  -9   3      104.97      114.75     14.22 o 
   6  -9   3      271.01      286.81     25.28 o 
   7  -9   3      194.94      241.60     30.90 o 
   8  -9   3       24.27       34.65     20.60 o 
 -11  -8   3        9.27       29.03     20.60 o 
 -10  -8   3        0.16       15.92     17.79 o 
  -9  -8   3        1.39       11.24     15.92 o 
  -8  -8   3        3.46       12.17     14.98 o 
  -7  -8   3       11.31      -10.30     12.17 o 
  -6  -8   3       39.50       32.77     14.05 o 
  -5  -8   3       56.19       55.25     14.98 o 
  -4  -8   3       28.26       39.33     13.11 o 
  -3  -8   3      325.59      344.81     19.34 o 
  -2  -8   3      137.03      162.94     18.73 o 
  -1  -8   3      168.17      151.70     17.79 o 
   0  -8   3        1.13       20.60      9.36 o 
   1  -8   3       22.40       29.97     11.24 o 
   2  -8   3      243.45      235.60     17.79 o 
   3  -8   3        9.99       18.80      8.26 o 
   4  -8   3      143.80      182.15     15.89 o 
   5  -8   3      210.33      201.74     19.66 o 
   6  -8   3        0.07       14.35      9.20 o 
   7  -8   3        1.82       -8.92      8.92 o 
   8  -8   3       16.10       16.40     15.92 o 
   9  -8   3       21.50        2.81     19.66 o 
 -11  -7   3      372.19      451.36     41.20 o 
 -10  -7   3        3.01        8.43     15.92 o 
  -9  -7   3      559.51      588.08     40.27 o 
  -8  -7   3       78.47      110.50     21.54 o 
  -7  -7   3       16.98        0.00     12.17 o 
  -6  -7   3      320.51      312.77     27.16 o 
  -5  -7   3     1407.14     1415.88     57.12 o 
  -4  -7   3      300.50      319.69     14.70 o 
  -3  -7   3    10578.17    10355.48    207.38 o 
  -2  -7   3    11544.21    11313.16    223.90 o 
  -1  -7   3      549.98      621.16     22.78 o 
   0  -7   3    10103.09     9773.48    264.07 o 
   1  -7   3     8111.09     8106.12    156.26 o 
   2  -7   3     1423.42     1401.72     36.75 o 
   4  -7   3     6535.93     6376.84    129.12 o 
   5  -7   3     3009.59     2855.11     67.21 o 
   6  -7   3      610.32      591.49     25.82 o 
   7  -7   3     1177.61     1202.86     39.73 o 
   8  -7   3       68.94       67.18     14.98 o 
   9  -7   3        0.35       -1.87     15.92 o 
 -11  -6   3        1.52        5.62     17.79 o 
 -10  -6   3        0.35       11.24     15.92 o 
  -9  -6   3        2.07        8.43     14.98 o 
  -8  -6   3        9.14       22.47     14.98 o 
  -7  -6   3        0.32       10.30     12.17 o 
  -6  -6   3        6.69        6.26     15.92 o 
  -5  -6   3       65.40       22.11     23.88 o 
  -4  -6   3       15.19       13.00      7.26 o 
  -3  -6   3      878.82      904.70     48.23 o 
  -2  -6   3       56.32       80.19      9.45 o 
  -1  -6   3      234.34      204.38     12.80 o 
   0  -6   3      167.27      174.65      9.33 o 
   1  -6   3       22.39       31.16      6.62 o 
   2  -6   3      662.07      696.40     22.51 o 
   3  -6   3       20.17       30.90      9.36 o 
   4  -6   3       33.39       40.27     11.24 o 
   5  -6   3      584.98      577.02     23.84 o 
   6  -6   3       75.96       81.41     11.86 o 
   7  -6   3       32.36       49.70     10.91 o 
   8  -6   3      233.30      245.35     20.49 o 
   9  -6   3       20.07       23.72     18.26 o 
  10  -6   3        1.03       -1.87     15.92 o 
 -11  -5   3       38.99       50.57     21.54 o 
 -10  -5   3      453.70      533.76     40.27 o 
  -9  -5   3       95.45      121.74     22.47 o 
  -8  -5   3     1426.79     1405.57     60.87 o 
  -7  -5   3     3215.25     3317.31     80.87 o 
  -6  -5   3     2494.94     2055.05    162.94 o 
  -5  -5   3     3542.74     3091.36    390.96 o 
  -4  -5   3      244.63      265.60      7.33 o 
  -3  -5   3     1062.87     1126.02     31.60 o 
  -2  -5   3       62.27       56.84      8.10 o 
  -1  -5   3    17608.84    17485.99    336.18 o 
   0  -5   3      664.53      676.29     19.53 o 
   1  -5   3    22748.41    22782.00    347.92 o 
   2  -5   3     8678.52     8469.44    160.90 o 
   4  -5   3     2222.14     2079.64     63.83 o 
   5  -5   3     1435.18     1456.14     39.39 o 
   6  -5   3     5781.63     5608.65    116.53 o 
   7  -5   3       61.10       77.40     26.69 o 
   8  -5   3     1966.99     1854.64     51.98 o 
   9  -5   3      235.02      262.78     42.61 o 
  10  -5   3       75.67       85.53     17.32 o 
 -11  -4   3        8.58       10.30     17.79 o 
 -10  -4   3        3.02       14.05     16.86 o 
  -9  -4   3        8.98       16.86     14.05 o 
  -8  -4   3        8.75       -8.43     11.24 o 
  -7  -4   3      155.44      149.53     16.86 o 
  -6  -4   3       25.59        2.12      7.02 o 
  -5  -4   3        6.78       23.44     10.77 o 
  -4  -4   3      303.95      349.65     17.30 o 
  -3  -4   3      501.04      563.18     11.34 o 
  -2  -4   3       55.85       88.85      6.59 o 
   0  -4   3      599.23      666.85     18.79 o 
   1  -4   3       73.56       77.80     12.17 o 
   2  -4   3       29.91       56.89      4.66 o 
   4  -4   3       61.88       74.42      8.92 o 
   5  -4   3       33.77       42.67      8.61 o 
   6  -4   3       68.38       88.03     11.92 o 
   7  -4   3       29.94       17.86      8.53 o 
   8  -4   3       41.04       59.97     11.46 o 
   9  -4   3       42.57       70.39     14.98 o 
  10  -4   3       25.66       44.19     13.56 o 
  11  -4   3        1.62       20.60     18.73 o 
 -11  -3   3      511.67      589.01     44.95 o 
 -10  -3   3      734.81      763.19     47.76 o 
  -9  -3   3      150.94      174.18     25.28 o 
  -8  -3   3      266.22      210.70     25.28 o 
  -7  -3   3       15.65        4.20     17.32 o 
  -5  -3   3      103.40      136.16     12.80 o 
  -4  -3   3    11427.93    11238.48    220.95 o 
  -3  -3   3    11196.08    11613.06    226.47 o 
  -1  -3   3    39978.54    40604.64    526.43 o 
   0  -3   3      540.04      444.15     10.74 o 
   1  -3   3       10.64       37.15      3.94 o 
   2  -3   3    30208.30    30954.62    580.60 o 
   3  -3   3    16845.43    16040.44    294.65 o 
   4  -3   3      136.39      172.92     11.57 o 
   5  -3   3    11360.99    11050.31    209.56 o 
   6  -3   3     2294.86     2303.42     54.96 o 
   7  -3   3      193.46      218.66     16.55 o 
   8  -3   3        1.34        9.93      9.36 o 
   9  -3   3      522.46      543.24     32.77 o 
  10  -3   3      611.47      719.97     41.20 o 
  11  -3   3        3.30       -4.68     16.86 o 
 -11  -2   3        3.94      -16.86     16.86 o 
 -10  -2   3        5.49       24.35     18.73 o 
  -9  -2   3        8.66       25.28     15.92 o 
  -8  -2   3      143.81      145.84     16.21 o 
  -7  -2   3       78.04       70.05     24.82 o 
  -6  -2   3       37.95       41.01      6.11 o 
  -5  -2   3      175.75      221.23     12.43 o 
  -4  -2   3      187.35      181.73     12.24 o 
  -3  -2   3      261.36      309.85     14.13 o 
  -1  -2   3       60.90       76.99      3.73 o 
   0  -2   3     7468.62     7561.89    100.06 o 
   1  -2   3     3157.26     3241.50     52.03 o 
   2  -2   3      622.28      643.04     15.85 o 
   3  -2   3      333.31      401.20     14.22 o 
   4  -2   3        6.12       41.05      6.62 o 
   5  -2   3        3.91       16.39      7.02 o 
   6  -2   3      808.43      796.28     26.49 o 
   7  -2   3       99.35      109.69     12.58 o 
   8  -2   3       78.18       72.79     11.57 o 
   9  -2   3        0.20       -0.47      7.96 o 
  10  -2   3        7.29       13.11     16.86 o 
  11  -2   3       39.04       69.30     23.41 o 
 -11  -1   3      155.40      155.45     29.03 o 
 -10  -1   3      559.24      481.32     38.39 o 
  -9  -1   3     2810.65     2877.64    103.94 o 
  -8  -1   3      910.98      872.41     33.09 o 
  -7  -1   3     1454.49     1318.91     44.48 o 
  -6  -1   3     1745.61     1577.55     37.79 o 
  -5  -1   3     2201.14     2140.22     39.10 o 
  -4  -1   3      105.64      112.43      9.60 o 
  -3  -1   3     9565.65     8732.83    289.82 o 
  -2  -1   3     4669.39     4364.87     87.51 o 
  -1  -1   3      395.27      407.23      7.78 o 
   0  -1   3    32620.90    33441.14    433.88 o 
   1  -1   3    13992.93    14515.80    262.54 o 
   3  -1   3     4742.31     4802.01     92.37 o 
   4  -1   3    17807.27    17647.04    323.45 o 
   5  -1   3      216.25      281.46     13.91 o 
   6  -1   3     5567.37     5397.34    108.59 o 
   7  -1   3     5705.27     5657.19    115.53 o 
   8  -1   3      141.32      149.10     16.39 o 
   9  -1   3      617.61      590.90     30.43 o 
  10  -1   3      391.18      333.37     31.84 o 
  11  -1   3      300.16      279.05     33.71 o 
 -11   0   3        6.09       15.92     18.73 o 
 -10   0   3        4.66       17.79     16.86 o 
  -9   0   3        2.00       -0.94     15.92 o 
  -8   0   3       61.02       97.88     14.57 o 
  -7   0   3       12.49       19.76      9.18 o 
  -6   0   3       38.80        7.34     12.77 o 
  -5   0   3      236.66      242.43     10.19 o 
  -4   0   3        1.22       13.91      3.66 o 
  -3   0   3       90.68      115.60      5.90 o 
  -2   0   3       98.52      110.73      4.45 o 
  -1   0   3       58.68       66.68      3.40 o 
   0   0   3       16.08       19.95      1.93 o 
   1   0   3       52.55       59.67      3.15 o 
   2   0   3     4308.59     4666.14     87.73 o 
   4   0   3     1645.83     1748.84     39.07 o 
   5   0   3      226.98      215.69     25.75 o 
   6   0   3        3.20       13.11      6.62 o 
   7   0   3      136.25      195.57     15.19 o 
   8   0   3       44.21       62.66     11.20 o 
   9   0   3       64.41       49.55     11.20 o 
  10   0   3       72.93      106.75     21.54 o 
  11   0   3        0.24      -15.92     15.92 o 
  12   0   3       59.88       65.55     23.41 o 
 -11   1   3       64.65       78.66     23.41 o 
 -10   1   3        2.39       -8.43     14.05 o 
  -9   1   3      554.52      520.65     38.39 o 
  -8   1   3     3274.25     3252.21    110.50 o 
  -7   1   3     1614.55     1567.52     33.57 o 
  -6   1   3     2627.53     2554.69     56.93 o 
  -5   1   3    10062.40     9733.40    192.77 o 
  -4   1   3       81.07       65.64      5.50 o 
  -3   1   3       33.05       46.20      5.60 o 
  -2   1   3     3282.70     3217.08     51.91 o 
  -1   1   3       22.73       16.22      2.92 o 
   0   1   3      874.79     1025.29     16.57 o 
   1   1   3    48743.41    47637.77    675.94 o 
   2   1   3     1962.34     1945.02     38.39 o 
   3   1   3    10327.49    10727.48    196.98 o 
   4   1   3    20596.59    20801.81    378.40 o 
   5   1   3     2911.41     2747.76     58.26 o 
   6   1   3        5.41        2.81      5.96 o 
   7   1   3     2550.66     2523.95     58.22 o 
   8   1   3     3857.76     3839.21     84.02 o 
   9   1   3      140.60      145.46     14.80 o 
  10   1   3      811.37      810.94     46.82 o 
  11   1   3      229.15      291.23     33.71 o 
  12   1   3       20.45       17.79     20.60 o 
 -11   2   3       15.86        1.87     17.79 o 
 -10   2   3       12.24        4.68     15.92 o 
  -9   2   3        0.47      -11.24     11.24 o 
  -8   2   3      109.49       87.09     19.66 o 
  -7   2   3        9.86       33.71     10.59 o 
  -6   2   3      782.39      764.67     24.00 o 
  -5   2   3       57.58       70.74      6.61 o 
  -4   2   3      316.15      298.82     14.22 o 
  -3   2   3     1536.50     1503.43     35.09 o 
  -2   2   3     1724.44     1707.80     37.41 o 
  -1   2   3      775.72      870.88     28.09 o 
   0   2   3       28.25       58.99      5.62 o 
   1   2   3     2538.14     2391.56     45.35 o 
   2   2   3       65.13      104.05      6.26 o 
   3   2   3     1064.70     1108.79     25.16 o 
   5   2   3        9.75       -1.87      4.93 o 
   6   2   3       20.81       24.17      6.93 o 
   7   2   3        1.20        7.02      7.28 o 
   8   2   3       35.80       41.88     22.01 o 
   9   2   3        0.15       -7.59      7.59 o 
  10   2   3        8.75       -3.75     14.05 o 
  11   2   3       67.87       82.41     22.47 o 
  12   2   3        1.04        1.87     18.73 o 
 -11   3   3      509.34      500.99     43.08 o 
 -10   3   3      403.49      426.07     37.46 o 
  -9   3   3      104.58       86.15     21.54 o 
  -8   3   3     1824.84     1782.02     72.10 o 
  -7   3   3     4254.02     4154.92    131.10 o 
  -6   3   3      321.66      191.03     18.73 o 
  -4   3   3    23536.63    23083.52    441.17 o 
  -3   3   3     6614.97     6862.23    135.62 o 
  -1   3   3    24089.85    26311.69    676.10 o 
   0   3   3     3652.76     3607.11     97.39 o 
   1   3   3      911.28      864.14     68.36 o 
   2   3   3     2511.09     2325.88     45.69 o 
   3   3   3     1428.01     1441.86     31.45 o 
   5   3   3    13706.43    13656.33    252.24 o 
   6   3   3     1634.64     1757.53     42.01 o 
   7   3   3      953.94      984.51     29.71 o 
   8   3   3     1819.15     1872.97     47.92 o 
   9   3   3     1115.14     1037.56     50.57 o 
  10   3   3      313.08      299.66     32.77 o 
  11   3   3      429.86      454.17     38.39 o 
  12   3   3      442.67      500.99     43.08 o 
 -10   4   3       14.00       -1.87     15.92 o 
  -9   4   3       46.03       55.25     18.73 o 
  -8   4   3        0.08        1.87     12.17 o 
  -7   4   3       52.94       52.44     15.92 o 
  -6   4   3      109.74      111.43     16.86 o 
  -5   4   3      147.90      129.23     13.11 o 
  -4   4   3        5.34       17.96      5.60 o 
  -3   4   3       21.53       37.32      5.37 o 
  -2   4   3      374.78      412.96     20.60 o 
  -1   4   3       53.09       24.35      5.62 o 
   0   4   3     2766.93     2874.83     80.53 o 
   1   4   3     7928.22     7967.11    208.82 o 
   2   4   3       74.57       93.52      8.43 o 
   3   4   3       91.77      104.73      6.93 o 
   4   4   3       64.21       87.09     11.24 o 
   5   4   3       92.49      131.15      9.87 o 
   6   4   3       32.55       50.15     13.58 o 
   7   4   3       82.94       95.25     10.53 o 
   8   4   3       83.36       67.45     10.79 o 
   9   4   3        5.24        8.43     14.05 o 
  10   4   3       42.78       36.52     16.86 o 
  11   4   3        2.21        5.62     16.86 o 
  12   4   3        0.38       23.41     20.60 o 
 -10   5   3      443.11      396.11     38.39 o 
  -9   5   3      500.11      539.38     39.33 o 
  -8   5   3      329.88      281.86     30.90 o 
  -7   5   3     2437.18     2326.08     85.21 o 
  -6   5   3     2238.66     2137.86     76.79 o 
  -5   5   3        4.59        1.22      3.42 o 
  -4   5   3     1934.54     1986.16     61.80 o 
  -3   5   3    13661.49    13290.90    256.96 o 
  -2   5   3     4304.56     4021.95    114.24 o 
  -1   5   3     3569.81     3431.06     97.39 o 
   0   5   3    19508.05    19676.18    509.42 o 
   1   5   3     4965.59     4987.40    135.78 o 
   2   5   3     1441.62     1422.43     44.95 o 
   4   5   3     1024.93     1007.00     25.43 o 
   5   5   3      629.69      671.89     27.62 o 
   6   5   3     7881.86     7570.93    145.91 o 
   7   5   3      298.10      332.38     16.80 o 
   8   5   3     1569.16     1483.22     40.24 o 
   9   5   3     1326.62     1458.95     62.74 o 
  10   5   3      103.68       64.61     19.66 o 
  11   5   3        6.36      -14.98     14.98 o 
  12   5   3       99.53      132.97     28.09 o 
 -10   6   3       19.58        5.62     18.73 o 
  -9   6   3        4.13      -13.11     14.05 o 
  -8   6   3       97.22      106.75     21.54 o 
  -7   6   3        2.53       48.69     15.92 o 
  -6   6   3       26.45       73.04     16.86 o 
  -5   6   3       10.29        9.36     10.30 o 
  -4   6   3        2.09        2.43      4.21 o 
  -3   6   3      225.77      248.15     18.73 o 
  -2   6   3      116.64      122.79      9.93 o 
  -1   6   3       78.29       67.42     10.30 o 
   0   6   3      451.48      478.51     23.41 o 
   1   6   3      369.91      365.21     18.73 o 
   2   6   3        4.22       32.77      7.49 o 
   3   6   3      112.45      127.65     15.92 o 
   4   6   3       13.72       31.07      5.60 o 
   5   6   3        6.08       34.80      6.52 o 
   6   6   3      215.68      210.59     13.47 o 
   7   6   3       15.63       13.20      7.19 o 
   8   6   3       26.14       30.33      8.53 o 
   9   6   3       32.70       44.01     16.86 o 
  10   6   3       51.90       48.69     19.66 o 
  11   6   3       15.24        5.62     16.86 o 
  12   6   3       25.74       11.24     18.73 o 
  -9   7   3      330.63      297.78     34.65 o 
  -8   7   3      442.14      408.28     33.71 o 
  -7   7   3      148.94      171.37     25.28 o 
  -6   7   3     3562.23     3516.28    116.12 o 
  -5   7   3     5627.54     5675.68    168.56 o 
  -2   7   3     8922.17     8746.22    237.85 o 
  -1   7   3     2618.11     2489.02     77.72 o 
   0   7   3     1979.24     1867.23     59.93 o 
   1   7   3    11785.84    11415.03    303.40 o 
   2   7   3     1354.85     1364.37     47.76 o 
   3   7   3     2499.56     2215.52     53.38 o 
   4   7   3     1958.70     1901.39     42.98 o 
   5   7   3       77.47      102.49      9.45 o 
   6   7   3       93.87      151.60     12.37 o 
   7   7   3     1015.99     1063.65     31.20 o 
   8   7   3     1045.13      944.85     46.82 o 
   9   7   3      383.83      422.33     33.71 o 
  10   7   3     1211.74     1190.20     58.06 o 
  11   7   3      113.25      135.78     27.16 o 
  12   7   3       72.17       60.87     23.41 o 
  -9   8   3        3.72      -14.05     15.92 o 
  -8   8   3        4.40       -9.36     13.11 o 
  -7   8   3        5.63        9.36     13.11 o 
  -6   8   3      339.21      341.80     29.97 o 
  -5   8   3        0.01       44.01     14.98 o 
  -4   8   3       84.71       82.00     11.26 o 
  -2   8   3       64.13       50.57     12.17 o 
  -1   8   3       69.53       64.61     12.17 o 
   0   8   3      842.97      890.54     37.46 o 
   1   8   3      177.26      174.18     16.86 o 
   2   8   3      254.14      266.88     20.60 o 
   3   8   3        6.62        1.40      7.02 o 
   4   8   3       50.19       59.44      9.36 o 
   5   8   3       28.04       36.10     10.77 o 
   6   8   3       19.08       16.52      7.19 o 
   7   8   3       70.53       87.08     11.46 o 
   8   8   3       79.11      103.94     19.66 o 
   9   8   3        3.08       12.17     14.05 o 
  10   8   3       10.82       51.50     19.66 o 
  11   8   3        5.08       29.03     18.73 o 
  12   8   3        1.63        4.68     19.66 o 
  -8   9   3      256.52      276.25     33.71 o 
  -7   9   3      186.72      126.42     23.41 o 
  -6   9   3      316.19      315.58     28.09 o 
  -5   9   3     3184.47     3034.02    103.94 o 
  -4   9   3     2595.30     2563.00     88.02 o 
  -3   9   3      683.13      649.88     35.58 o 
  -1   9   3     6360.75     6599.93    186.35 o 
   0   9   3     1164.68     1366.25     51.50 o 
   1   9   3     2746.46     2796.17     88.02 o 
   2   9   3     7589.56     7660.90    212.57 o 
   3   9   3     1602.50     1588.18     58.06 o 
   4   9   3     1668.55     1631.64     40.33 o 
   5   9   3     3044.17     2872.74     63.11 o 
   6   9   3        3.69       35.97     11.24 o 
   7   9   3      408.56      474.20     20.91 o 
   8   9   3      776.55      770.68     43.08 o 
   9   9   3        2.49       -6.55     13.11 o 
  10   9   3       74.49       97.39     21.54 o 
  11   9   3      353.08      433.57     38.39 o 
  12   9   3       41.47       67.42     24.35 o 
  -8  10   3       49.66       53.38     20.60 o 
  -7  10   3       81.11       66.49     21.54 o 
  -6  10   3      129.63      121.74     22.47 o 
  -5  10   3        7.85       25.28     14.05 o 
  -4  10   3       13.03       39.33     15.92 o 
  -3  10   3       98.88       92.71     17.79 o 
  -2  10   3      166.54      162.00     20.60 o 
  -1  10   3       20.16       36.52     13.11 o 
   0  10   3      254.26      248.15     22.47 o 
   1  10   3      108.77      121.74     16.86 o 
   2  10   3        1.43        2.81      9.36 o 
   3  10   3       56.50      105.82     16.86 o 
   4  10   3      135.71      136.98     12.53 o 
   5  10   3       25.32       39.69      8.53 o 
   6  10   3      192.46      225.21     19.20 o 
   7  10   3        0.68       14.05     13.11 o 
   8  10   3       10.70       -7.49     13.11 o 
   9  10   3       16.13       -1.87     13.11 o 
  10  10   3        1.96      -13.11     14.98 o 
  11  10   3        5.77       12.17     18.73 o 
  -7  11   3      362.95      354.91     37.46 o 
  -6  11   3       57.38       86.15     21.54 o 
  -5  11   3      290.14      295.91     32.77 o 
  -4  11   3     1118.11     1130.27     53.38 o 
  -3  11   3     2979.19     2900.11    100.20 o 
  -2  11   3      266.23      244.41     26.22 o 
  -1  11   3     8517.13     8347.30    235.98 o 
   0  11   3     5017.14     5370.40    159.19 o 
   1  11   3      525.12      465.40     30.90 o 
   2  11   3     2696.58     2695.03     89.90 o 
   3  11   3     1161.28     1266.98     53.38 o 
   4  11   3      509.58      465.15     20.79 o 
   5  11   3       48.40       50.51      9.45 o 
   6  11   3     1522.79     1510.99     41.46 o 
   7  11   3        0.34       19.66     14.05 o 
   8  11   3      266.07      336.18     31.84 o 
   9  11   3       92.74       68.36     20.60 o 
  10  11   3       23.70       37.46     18.73 o 
  11  11   3        0.18        3.75     17.79 o 
  -7  12   3       20.81       68.36     23.41 o 
  -6  12   3       16.92       16.86     16.86 o 
  -5  12   3      207.64      208.82     29.03 o 
  -4  12   3       13.78        6.55     13.11 o 
  -3  12   3        6.17       14.05     13.11 o 
  -2  12   3      187.30      147.02     21.54 o 
  -1  12   3       91.58      106.75     19.66 o 
   0  12   3        9.14       29.97     14.05 o 
   1  12   3       55.12       57.12     15.92 o 
   2  12   3      155.28      173.24     23.41 o 
   3  12   3        1.31        0.94     12.17 o 
   4  12   3       27.53       27.16     10.30 o 
   5  12   3       36.56       37.20      9.45 o 
   6  12   3       79.75      107.24     12.80 o 
   7  12   3       12.58       26.22     15.92 o 
   8  12   3       34.20       39.33     16.86 o 
   9  12   3        7.61       -4.68     15.92 o 
  10  12   3        0.25      -15.92     15.92 o 
  11  12   3       19.71       14.98     19.66 o 
  -6  13   3      603.08      639.58     45.88 o 
  -5  13   3       37.18       61.80     20.60 o 
  -4  13   3     1242.57     1135.88     57.12 o 
  -3  13   3      722.76      674.23     42.14 o 
  -2  13   3       65.37       77.72     18.73 o 
  -1  13   3      151.04      184.48     24.35 o 
   0  13   3     1457.73     1394.34     59.93 o 
   1  13   3     3390.05     3244.72    108.63 o 
   2  13   3        0.21      -10.30     12.17 o 
   3  13   3     2972.40     3125.79    107.69 o 
   4  13   3     1769.67     1735.76     47.92 o 
   5  13   3        5.14        0.00      8.53 o 
   6  13   3      120.59      106.75     20.60 o 
   7  13   3      288.92      219.12     28.09 o 
   8  13   3      130.65      120.80     23.41 o 
   9  13   3       49.80       64.61     22.47 o 
  10  13   3      264.47      271.56     35.58 o 
  -5  14   3       34.24       25.28     19.66 o 
  -4  14   3      302.13      240.66     31.84 o 
  -3  14   3        8.23       13.11     15.92 o 
  -2  14   3       20.45       17.79     14.05 o 
  -1  14   3      136.82      125.48     21.54 o 
   0  14   3       22.88       19.66     14.05 o 
   1  14   3      182.09      221.93     28.09 o 
   2  14   3      210.28      205.08     27.16 o 
   3  14   3       53.28       70.23     19.66 o 
   4  14   3      126.28      148.95     15.85 o 
   5  14   3       79.77       78.49     13.19 o 
   6  14   3        3.21      -12.17     12.17 o 
   7  14   3        1.19       -0.94     14.05 o 
   8  14   3        0.29       15.92     16.86 o 
   9  14   3        2.51       23.41     19.66 o 
  10  14   3        0.05       -6.55     17.79 o 
  -4  15   3      217.39      250.96     33.71 o 
  -3  15   3      379.68      369.89     39.33 o 
  -2  15   3     1253.35     1265.11     61.80 o 
  -1  15   3      105.43      118.93     23.41 o 
   0  15   3      601.91      560.92     39.33 o 
   1  15   3      557.58      503.80     37.46 o 
   2  15   3     1058.43     1067.53     55.25 o 
   3  15   3       16.09       28.09     15.92 o 
   4  15   3     1185.59     1236.41     41.29 o 
   5  15   3     1095.39     1118.23     38.80 o 
   6  15   3       31.74       33.71     17.79 o 
   7  15   3      148.17      204.14     29.97 o 
   8  15   3       80.79      104.88     25.28 o 
   9  15   3       20.46       22.47     20.60 o 
  -3  16   3       50.88       23.41     18.73 o 
  -2  16   3       51.62       69.30     22.47 o 
  -1  16   3        7.98       30.90     17.79 o 
   0  16   3      270.79      273.44     32.77 o 
   1  16   3       12.70       30.90     18.73 o 
   2  16   3       38.07       31.84     18.73 o 
   3  16   3       26.25       42.14     18.73 o 
   4  16   3       41.22       37.16     12.53 o 
   5  16   3        0.74       20.60     16.86 o 
   6  16   3        0.19       33.71     19.66 o 
   7  16   3       51.66       44.95     21.54 o 
   8  16   3       11.02       23.41     20.60 o 
  -1  17   3      809.69      767.87     50.57 o 
   0  17   3       67.78       85.21     23.41 o 
   1  17   3      556.19      478.51     41.20 o 
   2  17   3      467.52      566.54     43.08 o 
   3  17   3       90.46       68.36     22.47 o 
   4  17   3       30.99       25.19     13.05 o 
   5  17   3      157.08      152.64     29.03 o 
   6  17   3      540.68      525.33     44.95 o 
   7  17   3        9.58       15.92     20.60 o 
   1  18   3       57.84       41.20     21.54 o 
   2  18   3       39.38       46.82     22.47 o 
   3  18   3       24.97       51.50     21.54 o 
   4  18   3       12.29      -13.11     16.86 o 
   5  18   3        7.75        4.68     18.73 o 
  -4 -16   4       98.58       47.76     23.41 o 
  -3 -16   4      339.04      382.06     42.14 o 
  -2 -16   4      316.50      354.91     39.33 o 
  -1 -16   4        6.67       -5.62     17.79 o 
   0 -16   4      550.19      559.05     44.95 o 
   1 -16   4      359.51      437.31     41.20 o 
  -6 -15   4        0.28       -0.94     19.66 o 
  -5 -15   4        3.05      -16.86     16.86 o 
  -4 -15   4       11.69       15.92     17.79 o 
  -3 -15   4        0.38        8.43     17.79 o 
  -2 -15   4        7.38      -14.98     14.98 o 
  -1 -15   4       21.98       13.11     17.79 o 
   0 -15   4       48.66       33.71     20.60 o 
   1 -15   4       61.56       40.27     21.54 o 
   2 -15   4       86.04       66.49     23.41 o 
   3 -15   4       16.37        1.87     16.86 o 
  -7 -14   4        0.25      -14.98     18.73 o 
  -6 -14   4      397.53      425.14     40.27 o 
  -5 -14   4     1078.14     1100.30     59.93 o 
  -4 -14   4        6.73       18.73     17.79 o 
  -3 -14   4     1052.74     1096.55     58.06 o 
  -2 -14   4      899.79      961.71     53.38 o 
  -1 -14   4      116.44      117.05     24.35 o 
   0 -14   4       18.16       12.17     16.86 o 
   1 -14   4      718.17      752.89     47.76 o 
   2 -14   4      540.78      525.33     40.27 o 
   3 -14   4       26.32       29.03     18.73 o 
   4 -14   4      340.72      278.12     34.65 o 
  -8 -13   4        0.16       -4.68     17.79 o 
  -7 -13   4       26.40       28.09     19.66 o 
  -6 -13   4       10.74        9.36     17.79 o 
  -5 -13   4       34.66       45.88     18.73 o 
  -4 -13   4       61.89       81.47     21.54 o 
  -3 -13   4        4.62       10.30     15.92 o 
  -2 -13   4       67.78       86.15     20.60 o 
  -1 -13   4        9.32        4.68     14.98 o 
   0 -13   4       71.66       85.21     20.60 o 
   1 -13   4       48.94       60.87     18.73 o 
   2 -13   4       22.95       34.65     16.86 o 
   3 -13   4       87.06       46.82     18.73 o 
   4 -13   4        2.95       32.77     18.73 o 
   5 -13   4       68.50       27.16     20.60 o 
  -9 -12   4       11.84       16.86     20.60 o 
  -8 -12   4      424.48      487.88     42.14 o 
  -7 -12   4       81.22       71.17     21.54 o 
  -6 -12   4      235.26      224.74     29.97 o 
  -5 -12   4      287.90      275.31     31.84 o 
  -4 -12   4     1170.76     1120.90     56.19 o 
  -3 -12   4      115.79      143.27     23.41 o 
  -2 -12   4     1105.64     1050.67     53.38 o 
  -1 -12   4     4396.35     4294.45    137.65 o 
   0 -12   4      790.12      749.14     43.08 o 
   1 -12   4      819.40      762.25     43.08 o 
   2 -12   4     1388.54     1426.18     62.74 o 
   3 -12   4      830.27      749.14     44.01 o 
   4 -12   4        1.06       -2.81     14.98 o 
   5 -12   4      641.28      681.72     44.95 o 
   6 -12   4      292.00      328.69     36.52 o 
  -9 -11   4        7.26      -13.11     16.86 o 
  -8 -11   4        3.29        7.49     17.79 o 
  -7 -11   4        7.99        7.49     15.92 o 
  -6 -11   4        0.69       10.30     15.92 o 
  -5 -11   4        9.91        8.43     14.05 o 
  -4 -11   4       37.48       29.97     14.98 o 
  -3 -11   4       63.05       59.93     17.79 o 
  -2 -11   4      147.03      103.94     20.60 o 
  -1 -11   4       18.23       39.33     15.92 o 
   0 -11   4       97.16       88.96     18.73 o 
   1 -11   4       21.24       41.20     14.98 o 
   2 -11   4        3.53       11.24     14.05 o 
   3 -11   4        7.28        6.55     14.05 o 
   4 -11   4       55.95       64.61     18.73 o 
   5 -11   4      104.43       63.68     19.66 o 
   6 -11   4       19.46       49.63     19.66 o 
   7 -11   4      154.12      198.52     30.90 o 
 -10 -10   4       16.25       -6.55     18.73 o 
  -9 -10   4      246.08      327.75     37.46 o 
  -8 -10   4        2.40       19.66     17.79 o 
  -7 -10   4      399.00      415.77     35.58 o 
  -6 -10   4     1019.27     1054.42     53.38 o 
  -5 -10   4      422.89      380.19     31.84 o 
  -4 -10   4     2129.39     2110.70     79.60 o 
  -3 -10   4      960.95      945.79     45.88 o 
  -2 -10   4       24.15      -12.17     12.17 o 
  -1 -10   4     6728.94     6744.14    195.71 o 
   0 -10   4     2757.23     2768.07     93.64 o 
   1 -10   4      153.86      130.16     20.60 o 
   2 -10   4     2443.51     2410.36     85.21 o 
   3 -10   4     1890.77     1786.70     69.30 o 
   4 -10   4      442.83      462.59     32.77 o 
   5 -10   4        0.40       -4.68     12.17 o 
   6 -10   4      563.58      630.21     42.14 o 
   7 -10   4      324.08      378.32     36.52 o 
   8 -10   4        5.91       23.41     20.60 o 
 -10  -9   4        2.66      -11.24     16.86 o 
  -9  -9   4       91.71      113.31     25.28 o 
  -8  -9   4       29.73       13.11     17.79 o 
  -7  -9   4        0.00        3.75     14.98 o 
  -6  -9   4       54.87       40.27     15.92 o 
  -5  -9   4        3.01       -9.36     12.17 o 
  -4  -9   4      138.45      150.76     21.54 o 
  -3  -9   4       19.61       19.66     12.17 o 
  -2  -9   4        3.36        4.68     11.24 o 
  -1  -9   4       79.35       74.91     15.92 o 
   0  -9   4      189.45      217.25     22.47 o 
   1  -9   4        0.32       45.88     14.05 o 
   2  -9   4      851.34      904.59     43.08 o 
   3  -9   4       44.49       79.63     12.58 o 
   4  -9   4      264.68      277.21     18.54 o 
   5  -9   4       15.36        9.90      9.36 o 
   6  -9   4       62.11       75.06     13.56 o 
   7  -9   4       27.79       37.93     12.58 o 
   8  -9   4        1.76       14.98     19.66 o 
 -10  -8   4      252.93      185.41     29.97 o 
  -9  -8   4      262.58      234.11     30.90 o 
  -8  -8   4       80.63       78.66     20.60 o 
  -7  -8   4       33.40       27.16     15.92 o 
  -6  -8   4     1207.83     1185.36     53.84 o 
  -5  -8   4     1126.27     1154.55     39.80 o 
  -4  -8   4      600.65      548.92     25.42 o 
  -3  -8   4     6816.63     6517.71    137.72 o 
  -2  -8   4      471.78      504.39     22.49 o 
  -1  -8   4      763.39      783.77     27.60 o 
   0  -8   4     2292.36     2315.78     76.79 o 
   1  -8   4     4860.84     4733.03     97.99 o 
   2  -8   4     1175.13     1124.68     45.88 o 
   3  -8   4     3237.14     3203.92     72.50 o 
   4  -8   4     7778.77     7394.59    149.31 o 
   5  -8   4       43.00       62.56     11.92 o 
   6  -8   4      341.29      397.81     24.35 o 
   7  -8   4      576.33      617.15     28.80 o 
   8  -8   4      128.54      109.56     23.41 o 
   9  -8   4       17.17       17.79     18.73 o 
 -11  -7   4       20.68       29.03     21.54 o 
 -10  -7   4       51.96       54.31     20.60 o 
  -9  -7   4       27.17       10.30     14.98 o 
  -8  -7   4       15.22        6.55     14.98 o 
  -7  -7   4        2.34       13.11     14.05 o 
  -6  -7   4      101.03       89.22     14.84 o 
  -5  -7   4       63.06       58.31     18.26 o 
  -4  -7   4       86.60      103.05     13.47 o 
  -3  -7   4      336.58      347.83     29.97 o 
  -2  -7   4      983.98     1035.57     32.26 o 
  -1  -7   4       33.32       37.23     16.86 o 
   0  -7   4       53.76       72.95      9.58 o 
   1  -7   4       84.40      112.22      8.46 o 
   2  -7   4        5.87       13.44     10.77 o 
   3  -7   4       53.86       57.11      9.58 o 
   4  -7   4       82.62      121.60     34.18 o 
   5  -7   4      229.85      252.91     17.88 o 
   6  -7   4       36.15       42.16     18.73 o 
   7  -7   4       12.00       22.56     14.51 o 
   8  -7   4       60.76       92.64     31.84 o 
   9  -7   4        1.86       17.79     18.73 o 
 -11  -6   4      209.90      211.63     32.77 o 
 -10  -6   4      365.64      338.99     36.52 o 
  -9  -6   4       99.62       79.60     20.60 o 
  -8  -6   4     1057.55     1100.30     53.38 o 
  -7  -6   4      164.95      213.50     20.12 o 
  -6  -6   4       20.63       15.78     14.51 o 
  -5  -6   4      203.76      206.95     23.41 o 
  -4  -6   4     1546.50     1485.27     33.97 o 
  -3  -6   4      207.53      242.37     15.30 o 
  -2  -6   4     6456.30     6502.00    133.44 o 
  -1  -6   4     7463.26     7605.05    152.90 o 
   0  -6   4     5841.53     5863.92     95.66 o 
   1  -6   4    12374.17    12344.22    230.75 o 
   2  -6   4     4076.71     4076.27     84.09 o 
   5  -6   4     5553.87     5384.45    111.90 o 
   6  -6   4      519.53      487.42     26.22 o 
   7  -6   4      346.66      394.47     28.09 o 
   8  -6   4     1275.25     1340.74     43.70 o 
   9  -6   4       67.16       64.86     14.57 o 
  10  -6   4        1.25        5.62     17.79 o 
 -11  -5   4        0.38      -17.79     17.79 o 
 -10  -5   4        0.03        2.81     16.86 o 
  -9  -5   4        5.84       11.24     14.98 o 
  -8  -5   4        6.35        5.43     10.91 o 
  -7  -5   4       18.29       31.00     12.12 o 
  -6  -5   4        1.36        4.68      9.64 o 
  -5  -5   4      172.25      175.94     32.31 o 
  -4  -5   4      521.70      517.70     14.45 o 
  -3  -5   4      417.68      436.79     22.01 o 
  -2  -5   4      415.48      452.86     18.65 o 
  -1  -5   4       21.35       44.26      5.19 o 
   0  -5   4      843.51      790.65     53.34 o 
   1  -5   4       83.18      138.11      7.92 o 
   2  -5   4       32.13       35.70      5.21 o 
   3  -5   4        1.14        2.93      5.15 o 
   4  -5   4       62.49       79.60     13.11 o 
   5  -5   4      166.10      175.89     23.88 o 
   6  -5   4       63.85       90.70     12.24 o 
   7  -5   4      601.02      579.38     24.82 o 
   8  -5   4       56.33       75.47     12.90 o 
   9  -5   4       75.62       92.83     15.47 o 
  10  -5   4       22.05        6.55     17.79 o 
 -11  -4   4      240.62      202.27     31.84 o 
 -10  -4   4      577.06      603.06     43.08 o 
  -9  -4   4      514.07      537.51     38.39 o 
  -8  -4   4      390.45      367.14     23.84 o 
  -7  -4   4     5916.89     5698.27    124.89 o 
  -6  -4   4      791.02      857.10     31.86 o 
  -5  -4   4      750.52      729.09     27.19 o 
  -4  -4   4     2335.28     2280.06     55.05 o 
  -3  -4   4      210.91      180.06      8.43 o 
  -2  -4   4      121.30      129.11     16.39 o 
  -1  -4   4     2761.06     2639.01     45.22 o 
   1  -4   4     7317.91     7613.23    120.00 o 
   2  -4   4     8965.69     8263.43    129.78 o 
   3  -4   4     6814.49     6451.46    243.47 o 
   4  -4   4     1719.03     1631.32     40.06 o 
   5  -4   4     3023.94     2814.30     72.10 o 
   6  -4   4     5337.08     5081.63    105.94 o 
   7  -4   4       19.95       24.92     10.77 o 
   8  -4   4      329.18      321.41     34.18 o 
   9  -4   4     1671.49     1763.96     51.98 o 
  10  -4   4       30.09       29.92     14.98 o 
  11  -4   4       35.75        7.49     18.73 o 
 -11  -3   4       17.61       25.28     19.66 o 
 -10  -3   4        3.88       31.84     18.73 o 
  -9  -3   4       19.31       18.73     14.98 o 
  -8  -3   4       98.58       73.48     13.95 o 
  -7  -3   4      336.14      296.70     21.19 o 
  -6  -3   4      472.78      456.05     23.17 o 
  -5  -3   4      379.36      395.04     29.50 o 
  -4  -3   4       31.28       39.02      8.10 o 
  -3  -3   4      707.39      758.21     23.59 o 
  -2  -3   4      365.74      447.35     11.27 o 
  -1  -3   4       38.94       64.07      7.96 o 
   0  -3   4       34.40       55.05      5.56 o 
   1  -3   4     1297.79     1358.62     25.40 o 
   2  -3   4       23.23       47.16      5.37 o 
   3  -3   4      225.60      270.77      9.87 o 
   4  -3   4      437.66      426.43     16.88 o 
   5  -3   4        7.59       40.36      8.26 o 
   6  -3   4       50.03       55.66     10.25 o 
   7  -3   4       73.70       70.70     11.26 o 
   8  -3   4        2.03       -5.09      7.59 o 
   9  -3   4        0.04        7.49     10.30 o 
  10  -3   4       21.71       41.92     12.80 o 
  11  -3   4       17.45       31.84     20.60 o 
 -11  -2   4        4.90       -3.75     17.79 o 
 -10  -2   4     1059.50     1178.96     61.80 o 
  -9  -2   4      534.14      577.77     39.33 o 
  -8  -2   4       61.64       64.63     13.58 o 
  -7  -2   4      213.24      219.74     19.66 o 
  -6  -2   4     4867.03     4867.06    106.09 o 
  -5  -2   4     6647.23     6509.24    134.77 o 
  -4  -2   4     1119.93     1064.65     30.66 o 
  -3  -2   4    20290.42    20517.84    392.94 o 
  -1  -2   4     1307.17     1356.19     22.82 o 
   0  -2   4     1971.25     1974.99     33.42 o 
   1  -2   4     6916.41     6596.54    102.86 o 
   2  -2   4     1955.25     2173.65     37.11 o 
   3  -2   4    17825.23    16292.79    751.01 o 
   4  -2   4     8029.44     8091.63    153.95 o 
   5  -2   4     4250.03     4174.48     86.08 o 
   6  -2   4     7621.02     7365.35    145.01 o 
   7  -2   4     2075.81     2015.72     50.99 o 
   8  -2   4        0.33       18.26      8.61 o 
   9  -2   4      241.72      228.38     19.17 o 
  10  -2   4      863.59      889.81     35.08 o 
  11  -2   4      192.22      188.22     29.97 o 
 -11  -1   4        0.34      -14.05     14.05 o 
 -10  -1   4      111.81      132.97     26.22 o 
  -9  -1   4       10.47       24.35     16.86 o 
  -8  -1   4       23.12        1.52     10.35 o 
  -7  -1   4      142.37      170.22     22.01 o 
  -6  -1   4       47.63       33.71     10.35 o 
  -5  -1   4       30.30       28.25      5.70 o 
  -4  -1   4        6.46       27.29      6.74 o 
  -3  -1   4      568.76      591.26     19.17 o 
  -2  -1   4        0.13        7.71      3.97 o 
  -1  -1   4      137.94      132.57      5.61 o 
   0  -1   4     3120.70     3155.00     43.18 o 
   1  -1   4      635.61      562.35     17.76 o 
   2  -1   4      479.94      441.95     31.37 o 
   3  -1   4      123.86      145.44      9.20 o 
   4  -1   4      177.17      200.36     11.46 o 
   5  -1   4     1353.81     1310.35     33.75 o 
   6  -1   4       40.65       53.79      9.27 o 
   7  -1   4      153.42      151.78     14.22 o 
   8  -1   4       86.86       82.50     12.64 o 
   9  -1   4       33.35       36.23     10.53 o 
  10  -1   4        1.92       -2.81      9.93 o 
  11  -1   4        4.01       12.17     17.79 o 
 -11   0   4      154.02      117.99     27.16 o 
 -10   0   4       24.08        9.36     18.73 o 
  -9   0   4     2088.51     2070.44     83.34 o 
  -8   0   4     3421.68     3440.36     82.76 o 
  -7   0   4       33.77       56.59     12.64 o 
  -6   0   4     6427.74     5482.08    383.47 o 
  -5   0   4     6473.09     6526.29    133.88 o 
  -4   0   4     1472.67     1350.86     26.03 o 
  -3   0   4     2651.70     2772.08     46.27 o 
  -2   0   4    17095.47    16625.65    252.71 o 
  -1   0   4     3613.62     3594.06     48.46 o 
   0   0   4     4119.56     4204.50     63.26 o 
   1   0   4      814.85      763.68     16.40 o 
   3   0   4     1717.82     1665.58    163.87 o 
   4   0   4        9.99       24.05     16.86 o 
   5   0   4     2295.10     2290.17     67.89 o 
   6   0   4      646.76      589.55     21.85 o 
   7   0   4     6200.40     6131.50    124.14 o 
   8   0   4     1093.79     1103.60     34.41 o 
   9   0   4       88.73      103.59     13.47 o 
  10   0   4      685.58      703.16     30.12 o 
  11   0   4      212.66      199.46     29.97 o 
  12   0   4      130.17      101.13     25.28 o 
 -11   1   4       14.10       12.17     19.66 o 
 -10   1   4        4.08      -11.24     14.98 o 
  -9   1   4       14.89       10.30     15.92 o 
  -8   1   4       43.66       54.31     17.79 o 
  -7   1   4        6.65       13.82      9.45 o 
  -6   1   4      281.31      248.33     23.88 o 
  -5   1   4       57.32       93.77     10.91 o 
  -4   1   4      153.15      152.87     12.17 o 
  -3   1   4      744.31      763.85     21.51 o 
  -2   1   4       42.31       54.93      5.60 o 
  -1   1   4        8.26       18.73      2.65 o 
   0   1   4      439.34      461.13      8.78 o 
   1   1   4      458.49      622.72     21.54 o 
   2   1   4       24.66       21.13     12.64 o 
   4   1   4      528.46      635.45     19.17 o 
   5   1   4       22.44       33.62      6.26 o 
   6   1   4      164.45      174.22     12.58 o 
   7   1   4        0.12       16.39      7.95 o 
   8   1   4       27.18       41.41     10.53 o 
   9   1   4       33.11       40.96     13.58 o 
  10   1   4       48.61       44.95     18.73 o 
  11   1   4       21.07       52.44     20.60 o 
  12   1   4        5.15      -11.24     17.79 o 
 -11   2   4      328.12      328.69     38.39 o 
 -10   2   4        6.24        0.00     14.05 o 
  -9   2   4      262.90      260.33     30.90 o 
  -8   2   4     1141.75     1080.64     53.38 o 
  -7   2   4     3844.15     3794.87     86.41 o 
  -6   2   4       85.34       85.65     11.57 o 
  -5   2   4    10951.19    10898.96    215.26 o 
  -4   2   4     6362.99     6121.34    124.05 o 
  -3   2   4     1411.95     1503.66     37.46 o 
  -2   2   4     2259.84     2058.41     76.79 o 
  -1   2   4     9583.61     9440.11    246.28 o 
   0   2   4    74052.80    75993.42   1420.56 o 
   1   2   4    44076.94    44342.10    803.19 o 
   2   2   4    23489.74    24022.46    432.71 o 
   3   2   4     5658.11     5765.57    153.57 o 
   4   2   4    14427.31    14693.94    269.49 o 
   5   2   4      927.03      864.68     24.16 o 
   6   2   4      145.49      133.92     11.26 o 
   7   2   4      217.87      234.14     15.89 o 
   8   2   4     3455.75     3265.50     73.46 o 
   9   2   4      388.64      449.73     22.12 o 
  10   2   4      132.45      134.85     24.35 o 
  11   2   4      942.06     1056.29     57.12 o 
  12   2   4       39.81       -2.81     18.73 o 
 -10   3   4       47.53       29.97     17.79 o 
  -9   3   4        0.16       -6.55     13.11 o 
  -8   3   4       65.83       66.49     18.73 o 
  -7   3   4       69.79       62.74     16.86 o 
  -6   3   4        6.05       18.10     14.98 o 
  -5   3   4        4.75       17.32      7.28 o 
  -4   3   4      277.28      303.04     15.45 o 
  -3   3   4        3.62       19.20      5.30 o 
  -1   3   4    13057.05    13487.34    350.22 o 
   0   3   4     8002.13     8084.16    210.70 o 
   1   3   4     2124.96     2245.55     60.87 o 
   2   3   4        8.59       28.09      3.60 o 
   3   3   4       58.15       92.71      9.36 o 
   4   3   4      585.02      711.50     34.65 o 
   5   3   4       42.41       45.47      6.93 o 
   6   3   4      257.14      245.83     14.22 o 
   7   3   4        9.79       14.41      7.59 o 
   8   3   4        4.54       14.26     16.86 o 
   9   3   4        8.10        9.61      8.92 o 
  10   3   4       13.03       11.24     14.98 o 
  11   3   4       10.97       18.73     17.79 o 
  12   3   4       34.06       29.03     20.60 o 
 -10   4   4      627.18      645.20     45.88 o 
  -9   4   4       94.32      108.63     22.47 o 
  -8   4   4      896.27      871.81     47.76 o 
  -7   4   4     1882.71     1827.90     71.17 o 
  -6   4   4     2653.00     2491.83     86.15 o 
  -5   4   4      484.11      355.81     74.45 o 
  -4   4   4    13988.89    13912.35    270.11 o 
  -3   4   4    20599.51    19902.39    380.05 o 
  -2   4   4     2615.32     2860.78     84.28 o 
  -1   4   4    28089.52    24519.37    632.09 o 
   0   4   4      295.43      320.26     14.98 o 
   4   4   4     5682.86     6191.31    118.18 o 
   5   4   4     2352.39     2273.69     49.65 o 
   6   4   4     4207.93     4146.01     84.72 o 
   7   4   4        6.14       13.96     11.24 o 
   8   4   4      684.65      771.89     27.43 o 
   9   4   4      549.87      574.39     24.77 o 
  10   4   4      241.10      234.11     28.09 o 
  11   4   4       21.01       39.33     19.66 o 
  12   4   4      419.13      465.40     42.14 o 
 -10   5   4       59.08      106.75     25.28 o 
  -9   5   4      120.04      136.72     24.35 o 
  -8   5   4       41.04       31.84     15.92 o 
  -7   5   4       54.40       79.60     18.73 o 
  -6   5   4      106.00      144.21     20.60 o 
  -5   5   4      175.84      197.05     14.13 o 
  -4   5   4       51.73       62.04      7.42 o 
  -3   5   4       37.85       68.28      7.42 o 
  -2   5   4      334.46      347.41     19.66 o 
  -1   5   4       77.16      147.96     14.05 o 
   0   5   4      118.08      142.34     12.17 o 
   1   5   4      431.06      453.23     19.66 o 
   2   5   4      102.23      156.38     12.17 o 
   3   5   4        2.68       13.11      3.97 o 
   4   5   4      561.31      615.50     27.16 o 
   5   5   4      235.27      282.21     16.39 o 
   6   5   4      156.92      167.84     12.53 o 
   7   5   4        8.55        1.74      7.49 o 
   8   5   4        9.79       27.08      8.53 o 
   9   5   4       27.86       53.38     16.86 o 
  10   5   4        0.18       -9.36     14.98 o 
  11   5   4       10.93       -4.68     15.92 o 
  12   5   4        0.50      -12.17     17.79 o 
 -10   6   4       32.02       24.35     19.66 o 
  -9   6   4      634.09      566.54     42.14 o 
  -8   6   4      178.86      228.49     29.03 o 
  -7   6   4     1964.38     1892.52     74.91 o 
  -6   6   4     3626.08     3470.39    113.31 o 
  -5   6   4       81.07       99.26     16.86 o 
  -4   6   4      293.15      341.52     25.75 o 
  -3   6   4     9873.80    10323.16    279.99 o 
  -2   6   4    13542.88    13253.23    352.10 o 
  -1   6   4      758.53      778.17     31.84 o 
   0   6   4    18310.25    18824.03    489.75 o 
   1   6   4    21799.96    22537.90    583.39 o 
   2   6   4     1303.14     1489.36     34.10 o 
   3   6   4     1396.30     1366.00     39.80 o 
   4   6   4     3899.13     3918.05     78.45 o 
   5   6   4      749.07      800.64     23.44 o 
   6   6   4      139.01      152.40     13.11 o 
   7   6   4     1776.69     1714.89     43.28 o 
   8   6   4       17.89       22.89      8.90 o 
   9   6   4      685.63      724.79     42.14 o 
  10   6   4      303.38      310.89     33.71 o 
  11   6   4        0.17      -13.11     15.92 o 
  12   6   4       24.80        2.81     18.73 o 
  -9   7   4       36.21       22.47     18.73 o 
  -8   7   4        0.02        2.81     13.11 o 
  -7   7   4      166.11      161.07     23.41 o 
  -6   7   4      207.95      185.41     24.35 o 
  -5   7   4      264.49      304.34     25.28 o 
  -4   7   4      284.49      264.07     22.47 o 
  -3   7   4       49.23       64.61     13.11 o 
  -2   7   4       65.79      114.24     14.98 o 
  -1   7   4      114.92      116.12     14.05 o 
   0   7   4       43.85       93.64     12.17 o 
   1   7   4       22.44       34.65      8.43 o 
   2   7   4       12.45       20.60      8.43 o 
   3   7   4        3.97        5.15      4.64 o 
   4   7   4       84.69      110.09      9.20 o 
   5   7   4       38.71       43.01      7.59 o 
   6   7   4       33.56       31.94      7.86 o 
   7   7   4        2.43        2.99      6.93 o 
   8   7   4        2.16       12.32      8.53 o 
   9   7   4       19.46       57.12     17.79 o 
  10   7   4        1.05      -14.05     14.98 o 
  11   7   4        2.09       -5.62     16.86 o 
  12   7   4        1.40        0.94     17.79 o 
  -9   8   4       49.72       65.55     22.47 o 
  -8   8   4      332.47      339.92     36.52 o 
  -7   8   4      282.40      319.32     29.97 o 
  -6   8   4      249.70      258.45     28.09 o 
  -5   8   4     6641.27     6540.00    191.97 o 
  -4   8   4     1061.94     1027.26     45.88 o 
  -3   8   4     3447.36     3273.74    103.01 o 
  -2   8   4     8089.48     8337.00    230.36 o 
  -1   8   4     1774.50     1738.94     59.93 o 
   0   8   4      409.89      421.39     23.41 o 
   1   8   4     8907.26     8955.04    242.53 o 
   2   8   4    21387.92    21469.44    560.92 o 
   3   8   4      450.36      522.79     37.46 o 
   4   8   4     3097.66     2911.38     62.55 o 
   5   8   4     2121.49     2048.78     47.62 o 
   6   8   4      139.71      172.36     13.19 o 
   7   8   4      642.85      655.50     24.67 o 
   8   8   4      571.61      574.97     36.52 o 
   9   8   4      262.60      261.26     28.09 o 
  10   8   4      143.49      193.84     27.16 o 
  11   8   4      368.67      432.63     38.39 o 
  12   8   4       11.80       12.17     19.66 o 
  -8   9   4       19.37       -9.36     14.05 o 
  -7   9   4        5.38       13.11     14.05 o 
  -6   9   4       94.66      100.20     19.66 o 
  -5   9   4        1.37        9.93     11.71 o 
  -4   9   4       24.08       57.12     14.98 o 
  -3   9   4      510.27      456.04     30.90 o 
  -2   9   4        0.95       35.58     12.17 o 
  -1   9   4        1.14       11.24      9.36 o 
   0   9   4        4.97       15.92      9.36 o 
   1   9   4      389.67      375.51     24.35 o 
   2   9   4       17.47       35.58     11.24 o 
   3   9   4       65.79       73.59      9.58 o 
   4   9   4      215.83      232.01     13.86 o 
   5   9   4        7.96        2.02      6.26 o 
   6   9   4       20.69       29.76      8.92 o 
   7   9   4      134.45      134.72     13.47 o 
   8   9   4       31.61       37.46     15.92 o 
   9   9   4       27.08       -0.94     14.05 o 
  10   9   4       37.34       30.90     17.79 o 
  11   9   4        7.99       27.16     18.73 o 
  12   9   4        5.42       21.54     20.60 o 
  -8  10   4      361.53      310.89     36.52 o 
  -7  10   4      199.24      210.70     29.97 o 
  -6  10   4       33.40       35.58     16.86 o 
  -5  10   4      290.02      239.73     28.09 o 
  -4  10   4     2136.58     2014.25     75.85 o 
  -3  10   4     1232.40     1284.78     55.25 o 
  -2  10   4     1470.01     1425.24     57.12 o 
  -1  10   4     9272.21     9180.72    254.71 o 
   0  10   4     1930.96     2043.28     71.17 o 
   1  10   4      678.16      710.75     34.65 o 
   2  10   4     1398.82     1447.71     55.25 o 
   3  10   4     9940.28    10223.90    280.93 o 
   4  10   4     1038.55     1056.28     31.04 o 
   5  10   4     2881.94     2798.64     63.47 o 
   6  10   4     6345.66     6073.10    122.72 o 
   7  10   4       92.96      130.54     13.05 o 
   8  10   4      556.82      595.57     38.39 o 
   9  10   4       11.56       30.90     15.92 o 
  10  10   4        2.16        2.81     15.92 o 
  11  10   4        0.11       25.28     18.73 o 
  -7  11   4       20.53        4.68     17.79 o 
  -6  11   4        1.34        8.43     14.98 o 
  -5  11   4      111.87      107.69     21.54 o 
  -4  11   4       14.06       18.73     13.11 o 
  -3  11   4        1.05       11.24     13.11 o 
  -2  11   4      246.22      228.49     25.28 o 
  -1  11   4      325.40      345.54     28.09 o 
   0  11   4      106.83      123.61     18.73 o 
   1  11   4       65.21       87.09     16.86 o 
   2  11   4       93.33      102.07     16.86 o 
   3  11   4       43.44       61.80     15.92 o 
   4  11   4        4.10        9.57      7.59 o 
   5  11   4        0.77        5.62      9.36 o 
   6  11   4        5.78        7.57      7.86 o 
   7  11   4        1.04       10.09      8.77 o 
   8  11   4       38.18       20.60     15.92 o 
   9  11   4       13.78       -1.87     14.98 o 
  10  11   4        0.53      -14.05     14.05 o 
  11  11   4        2.52       -2.81     16.86 o 
  -7  12   4      206.49      222.87     32.77 o 
  -6  12   4      757.10      736.97     47.76 o 
  -5  12   4       78.27       63.68     18.73 o 
  -4  12   4      516.69      518.78     37.46 o 
  -3  12   4      696.83      672.35     40.27 o 
  -2  12   4      629.36      643.32     38.39 o 
  -1  12   4      891.33      783.79     42.14 o 
   0  12   4     5961.09     5766.51    171.37 o 
   1  12   4     1897.61     1757.67     67.42 o 
   2  12   4     2788.34     2737.17     93.64 o 
   3  12   4     2772.30     2808.34     96.45 o 
   4  12   4      425.16      459.54     21.73 o 
   5  12   4        3.87       -5.36      7.19 o 
   6  12   4      341.12      373.27     22.47 o 
   7  12   4     1540.61     1443.03     62.74 o 
   8  12   4       34.73       58.06     17.79 o 
   9  12   4      286.81      292.16     32.77 o 
  10  12   4       76.89       94.58     24.35 o 
  11  12   4        2.48      -16.86     16.86 o 
  -6  13   4        0.38        0.94     17.79 o 
  -5  13   4       30.93       35.58     19.66 o 
  -4  13   4      162.92      153.57     25.28 o 
  -3  13   4        4.26        6.55     13.11 o 
  -2  13   4       85.76       72.10     17.79 o 
  -1  13   4       74.23       75.85     17.79 o 
   0  13   4       85.79      124.54     20.60 o 
   1  13   4       23.55       27.16     14.98 o 
   2  13   4       54.98       37.46     15.92 o 
   3  13   4      296.60      272.50     29.03 o 
   4  13   4        7.45        8.08      8.92 o 
   5  13   4       74.14       57.25     11.20 o 
   6  13   4       29.57       45.11     11.02 o 
   7  13   4       11.24       15.92     14.98 o 
   8  13   4       11.04       23.41     16.86 o 
   9  13   4       14.88       30.90     17.79 o 
  10  13   4        3.52        0.00     17.79 o 
  -5  14   4      710.24      806.26     50.57 o 
  -4  14   4       10.52       15.92     16.86 o 
  -3  14   4     1544.93     1411.19     65.55 o 
  -2  14   4      499.42      479.45     35.58 o 
  -1  14   4       25.97       28.09     14.98 o 
   0  14   4      662.58      555.30     36.52 o 
   1  14   4     1228.53     1169.60     55.25 o 
   2  14   4     1024.10     1158.36     55.25 o 
   3  14   4      525.22      520.65     37.46 o 
   4  14   4     2790.34     2882.22     70.41 o 
   5  14   4      453.10      439.11     23.06 o 
   6  14   4      254.67      257.52     30.90 o 
   7  14   4      176.03      140.46     24.35 o 
   8  14   4      216.34      213.51     30.90 o 
   9  14   4       90.99       92.71     23.41 o 
  10  14   4      111.25       81.47     25.28 o 
  -4  15   4       46.23       30.90     19.66 o 
  -3  15   4       79.88      109.56     23.41 o 
  -2  15   4       18.56       21.54     16.86 o 
  -1  15   4       80.32       76.79     20.60 o 
   0  15   4       12.17       38.39     15.92 o 
   1  15   4      180.86      190.09     27.16 o 
   2  15   4       22.12       51.50     18.73 o 
   3  15   4       10.70       29.03     16.86 o 
   4  15   4       61.84       68.19     13.19 o 
   5  15   4        6.26       11.01     10.91 o 
   6  15   4        3.52       29.97     16.86 o 
   7  15   4        4.03       -8.43     14.98 o 
   8  15   4        0.02        5.62     18.73 o 
   9  15   4        5.43       23.41     20.60 o 
  -3  16   4       91.24      137.65     27.16 o 
  -2  16   4      336.73      316.51     36.52 o 
  -1  16   4      745.26      831.55     50.57 o 
   0  16   4        0.15      -14.05     14.05 o 
   1  16   4     1124.87     1156.49     59.93 o 
   2  16   4      185.79      181.67     28.09 o 
   3  16   4       48.76       39.33     18.73 o 
   4  16   4      137.74      140.80     23.41 o 
   5  16   4      614.15      606.75     29.04 o 
   6  16   4      272.10      285.61     34.65 o 
   7  16   4       74.08      102.07     24.35 o 
   8  16   4      269.09      294.97     37.46 o 
  -2  17   4       32.60       38.39     20.60 o 
  -1  17   4       37.42       29.03     19.66 o 
   0  17   4       70.55      147.02     28.09 o 
   1  17   4      234.00      218.19     32.77 o 
   2  17   4        3.47       24.35     18.73 o 
   3  17   4       31.70       19.66     18.73 o 
   4  17   4       19.94       10.12     11.86 o 
   5  17   4       30.29       59.93     21.54 o 
   6  17   4       23.72       30.90     19.66 o 
   7  17   4        5.15       20.60     19.66 o 
   0  18   4      141.95      137.65     29.03 o 
   1  18   4       89.07       73.98     24.35 o 
   2  18   4      536.85      515.97     44.01 o 
   3  18   4      179.54      228.49     33.71 o 
   4  18   4        2.09      -16.86     16.86 o 
   5  18   4       72.96       57.12     23.41 o 
  -3 -16   5        1.96      -16.86     17.79 o 
  -2 -16   5       47.54       52.44     23.41 o 
  -1 -16   5       54.65       51.50     23.41 o 
   0 -16   5        1.41        4.68     20.60 o 
  -6 -15   5      429.57      354.91     41.20 o 
  -5 -15   5      201.13      205.08     32.77 o 
  -4 -15   5       10.36       17.79     19.66 o 
  -3 -15   5      425.15      457.91     40.27 o 
  -2 -15   5      175.64      169.49     29.97 o 
  -1 -15   5      101.86      106.75     25.28 o 
   0 -15   5       71.94       84.28     23.41 o 
   1 -15   5      937.54      972.01     57.12 o 
   2 -15   5      183.30      154.51     29.03 o 
  -7 -14   5       45.61       33.71     22.47 o 
  -6 -14   5        3.46        0.00     18.73 o 
  -5 -14   5        3.59      -11.24     16.86 o 
  -4 -14   5       26.17       35.58     19.66 o 
  -3 -14   5       19.15       29.03     18.73 o 
  -2 -14   5       54.56       62.74     20.60 o 
  -1 -14   5        0.28       -3.75     14.98 o 
   0 -14   5       20.58       20.60     17.79 o 
   1 -14   5        0.23       16.86     17.79 o 
   2 -14   5       69.38       54.31     21.54 o 
   3 -14   5       68.49       38.39     19.66 o 
   4 -14   5        0.61       -5.62     17.79 o 
  -8 -13   5      161.71      173.24     31.84 o 
  -7 -13   5       29.79       44.01     21.54 o 
  -6 -13   5       22.36        5.62     17.79 o 
  -5 -13   5      752.76      871.81     51.50 o 
  -4 -13   5      849.43      823.12     49.63 o 
  -3 -13   5       22.13        4.68     15.92 o 
  -2 -13   5     1963.52     1811.05     76.79 o 
  -1 -13   5      590.99      565.60     41.20 o 
   0 -13   5       35.99       24.35     16.86 o 
   1 -13   5      279.90      265.94     30.90 o 
   2 -13   5      849.36      770.68     45.88 o 
   3 -13   5      416.81      360.52     33.71 o 
   4 -13   5      224.82      192.90     29.03 o 
   5 -13   5      616.90      637.71     45.88 o 
  -8 -12   5        0.26       -0.94     18.73 o 
  -7 -12   5       17.05        8.43     17.79 o 
  -6 -12   5       13.49       22.47     18.73 o 
  -5 -12   5       86.11       92.71     22.47 o 
  -4 -12   5        0.58      -13.11     13.11 o 
  -3 -12   5      140.38      128.29     23.41 o 
  -2 -12   5        6.82       36.52     16.86 o 
  -1 -12   5       17.51       27.16     16.86 o 
   0 -12   5      278.93      289.36     30.90 o 
   1 -12   5        0.07       13.11     14.98 o 
   2 -12   5        0.14       19.66     14.98 o 
   3 -12   5      215.10      186.35     27.16 o 
   4 -12   5       69.97       41.20     17.79 o 
   5 -12   5        8.66       44.01     20.60 o 
   6 -12   5      161.60      175.11     29.97 o 
  -9 -11   5      228.86      273.44     35.58 o 
  -8 -11   5       72.02       42.14     21.54 o 
  -7 -11   5      579.35      615.23     44.01 o 
  -6 -11   5        6.51       -4.68     14.98 o 
  -5 -11   5      210.69      211.63     28.09 o 
  -4 -11   5      226.10      237.85     29.03 o 
  -3 -11   5      430.82      436.37     33.71 o 
  -2 -11   5      217.84      221.00     27.16 o 
  -1 -11   5     2545.66     2642.59     93.64 o 
   0 -11   5     2318.06     2233.38     82.41 o 
   1 -11   5       60.25       75.85     17.79 o 
   2 -11   5     1215.97     1193.01     54.31 o 
   3 -11   5      366.90      324.00     29.03 o 
   4 -11   5      302.52      291.23     30.90 o 
   5 -11   5        6.28       -4.68     14.98 o 
   6 -11   5      959.80     1029.13     56.19 o 
   7 -11   5      237.82      279.05     34.65 o 
  -9 -10   5        5.96      -12.17     17.79 o 
  -8 -10   5       16.95       16.86     18.73 o 
  -7 -10   5        0.36        2.81     15.92 o 
  -6 -10   5       45.17       30.90     16.86 o 
  -5 -10   5        4.23       20.60     15.92 o 
  -4 -10   5       38.09       24.35     14.98 o 
  -3 -10   5      177.22      147.96     21.54 o 
  -2 -10   5       35.28       28.09     14.05 o 
  -1 -10   5      214.61      265.01     27.16 o 
   0 -10   5       99.18       84.28     17.79 o 
   1 -10   5      137.74       95.52     18.73 o 
   2 -10   5       55.32       60.87     17.79 o 
   3 -10   5      258.29      260.33     28.09 o 
   4 -10   5        9.83       -4.75      8.53 o 
   5 -10   5        4.38        9.36      9.58 o 
   6 -10   5       43.90       37.15     12.24 o 
   7 -10   5       17.83       18.73     19.66 o 
 -10  -9   5       87.76      107.69     25.28 o 
  -9  -9   5      267.58      291.23     35.58 o 
  -8  -9   5      286.10      259.39     31.84 o 
  -7  -9   5        2.09        7.49     15.92 o 
  -6  -9   5      794.70      855.89     46.82 o 
  -5  -9   5     1181.13     1126.01     39.73 o 
  -4  -9   5     1231.07     1153.15     39.19 o 
  -3  -9   5     2022.21     1985.75     54.38 o 
  -2  -9   5      308.76      304.16     20.40 o 
  -1  -9   5      422.36      368.22     22.00 o 
   0  -9   5     3430.76     3427.32    108.63 o 
   1  -9   5     5085.53     4997.70    148.89 o 
   2  -9   5      159.28      186.96     15.89 o 
   3  -9   5     5026.57     4800.61    105.35 o 
   4  -9   5     2118.88     2020.76     53.96 o 
   5  -9   5      129.56      110.91     14.22 o 
   6  -9   5      278.21      270.74     21.51 o 
   7  -9   5      271.62      272.50     31.84 o 
   8  -9   5      263.32      302.47     35.58 o 
 -10  -8   5       10.67        2.81     18.73 o 
  -9  -8   5        7.52      -13.11     15.92 o 
  -8  -8   5        7.22       14.98     15.92 o 
  -7  -8   5        7.15       10.68     12.47 o 
  -6  -8   5       12.07        9.06     11.61 o 
  -5  -8   5       70.66       65.39     14.51 o 
  -4  -8   5      608.14      606.53     27.67 o 
  -3  -8   5       10.60       16.00     10.21 o 
  -2  -8   5      721.96      728.95     27.86 o 
  -1  -8   5      103.10       97.58     12.53 o 
   0  -8   5       96.62      104.24     11.92 o 
   1  -8   5       96.99      117.78     11.57 o 
   2  -8   5       72.68       79.23     18.73 o 
   3  -8   5      339.14      319.84     18.86 o 
   4  -8   5       97.39      112.20     14.51 o 
   5  -8   5      373.97      370.73     21.19 o 
   6  -8   5       37.78       22.98     25.28 o 
   7  -8   5       16.57       30.80     12.24 o 
   8  -8   5       37.11       37.46     19.66 o 
   9  -8   5       23.41       19.66     20.60 o 
 -10  -7   5       28.43       23.41     18.73 o 
  -9  -7   5      500.88      528.14     40.27 o 
  -8  -7   5      975.26     1036.62     54.31 o 
  -7  -7   5      579.66      624.23     32.31 o 
  -6  -7   5       98.16       92.30     15.06 o 
  -5  -7   5     2288.05     2195.21     58.65 o 
  -4  -7   5     2374.48     2407.78     61.59 o 
  -3  -7   5      291.36      260.77     17.31 o 
  -2  -7   5     5201.39     5288.63    112.94 o 
  -1  -7   5      406.45      420.85     20.66 o 
   0  -7   5     1906.51     2019.56     39.76 o 
   1  -7   5     1952.47     1997.07     39.09 o 
   2  -7   5     1517.15     1552.26     40.06 o 
   3  -7   5        0.94       16.35     11.71 o 
   4  -7   5     3015.41     2996.33     76.79 o 
   5  -7   5     4628.96     4453.08     96.67 o 
   6  -7   5       23.40       49.37     12.64 o 
   7  -7   5     1427.36     1407.05     43.69 o 
   8  -7   5      327.08      375.21     24.82 o 
   9  -7   5       35.53       -3.75     18.73 o 
 -11  -6   5        3.27        6.55     19.66 o 
 -10  -6   5        0.42       22.47     17.79 o 
  -9  -6   5      114.17      114.24     24.35 o 
  -8  -6   5        3.35        6.90     12.12 o 
  -7  -6   5        3.43        0.19     10.91 o 
  -6  -6   5      187.42      192.98     22.94 o 
  -5  -6   5       14.23        7.84      9.64 o 
  -4  -6   5      238.58      196.65     21.54 o 
  -3  -6   5        0.08       10.66      7.94 o 
  -2  -6   5      926.84      904.19     56.19 o 
  -1  -6   5        2.84        7.24      6.93 o 
   0  -6   5      487.22      481.82     15.68 o 
   1  -6   5      102.54      137.80      9.19 o 
   2  -6   5       24.83       39.67      6.11 o 
   3  -6   5        6.30        4.73      6.26 o 
   4  -6   5        0.68       10.77      7.28 o 
   5  -6   5        9.11       44.51     10.25 o 
   6  -6   5        4.00        3.78      8.26 o 
   7  -6   5       11.51        6.42      9.20 o 
   8  -6   5       26.12       49.38     13.19 o 
   9  -6   5        5.91        4.32     11.02 o 
  10  -6   5        3.14        8.43     17.79 o 
 -11  -5   5      135.85      143.27     29.03 o 
 -10  -5   5      475.18      447.61     38.39 o 
  -9  -5   5      129.67      143.27     25.28 o 
  -8  -5   5      816.19      717.56     32.53 o 
  -7  -5   5     4443.19     4338.11    100.99 o 
  -6  -5   5        0.96       -9.12      9.12 o 
  -5  -5   5     1703.16     1709.34     47.45 o 
  -3  -5   5      766.06      644.14     23.84 o 
  -2  -5   5     1079.47     1133.11     32.26 o 
  -1  -5   5     5980.31     6187.21     99.98 o 
   0  -5   5     4365.03     4370.79     72.80 o 
   1  -5   5     6820.49     7131.82    136.73 o 
   2  -5   5     8623.47     8464.60    134.46 o 
   3  -5   5       33.99       47.52      6.46 o 
   5  -5   5     1406.55     1423.68     39.36 o 
   6  -5   5     1769.34     1688.82     45.67 o 
   7  -5   5      324.74      366.43     20.53 o 
   8  -5   5     1881.33     1811.22     51.64 o 
   9  -5   5      877.07      932.61     36.42 o 
  10  -5   5        0.23       -3.75     15.92 o 
 -11  -4   5        3.73       -9.36     16.86 o 
 -10  -4   5       65.43       57.12     21.54 o 
  -9  -4   5        0.00       -3.67     11.61 o 
  -8  -4   5       57.70       46.04     18.26 o 
  -7  -4   5       12.41       11.99     10.91 o 
  -6  -4   5        0.14       19.09     10.35 o 
  -5  -4   5        5.56       15.40      8.79 o 
  -4  -4   5       41.07       53.09      9.36 o 
  -3  -4   5       44.00       55.64     14.51 o 
  -2  -4   5        0.55       10.65      9.36 o 
  -1  -4   5        3.54       11.16      4.43 o 
   0  -4   5     1602.81     1629.54     52.27 o 
   1  -4   5     2233.09     2070.46     37.09 o 
   2  -4   5      287.22      291.79     10.60 o 
   3  -4   5       21.09       33.64      4.70 o 
   5  -4   5       60.20       68.31     10.25 o 
   6  -4   5       53.34       83.34     11.57 o 
   7  -4   5        0.58       15.92      8.61 o 
   8  -4   5        0.38        4.79      8.92 o 
   9  -4   5       31.53       55.76     13.56 o 
  10  -4   5       55.20       77.44     18.26 o 
 -11  -3   5      200.85      216.31     32.77 o 
 -10  -3   5      901.59      932.68     53.38 o 
  -9  -3   5      755.90      745.62     73.98 o 
  -8  -3   5        0.04       -4.52     11.24 o 
  -7  -3   5     2040.20     1973.72     54.77 o 
  -6  -3   5     6362.49     6157.69    131.45 o 
  -5  -3   5     2808.43     2801.70     66.63 o 
  -4  -3   5     5606.39     5411.65    113.90 o 
  -3  -3   5     4411.37     4030.57    117.05 o 
  -2  -3   5     1994.87     1810.44     32.40 o 
  -1  -3   5     2613.79     2787.79     58.13 o 
   0  -3   5      682.06      588.15     24.35 o 
   1  -3   5     2272.53     2141.67     37.25 o 
   2  -3   5       31.36       61.83      6.52 o 
   3  -3   5    13488.73    12873.11    199.22 o 
   4  -3   5      919.77      937.35     26.76 o 
   5  -3   5     2117.73     2078.03     49.30 o 
   6  -3   5     4552.09     4407.91     93.69 o 
   7  -3   5      122.99      143.53     21.54 o 
   8  -3   5       16.25       17.32      9.27 o 
   9  -3   5      431.57      501.53     25.82 o 
  10  -3   5      806.65      867.62     35.76 o 
  11  -3   5       25.79       26.22     18.73 o 
 -11  -2   5       11.00       19.66     19.66 o 
 -10  -2   5       12.54       22.47     18.73 o 
  -9  -2   5        6.43       17.50     14.51 o 
  -8  -2   5        0.83       13.61     10.74 o 
  -7  -2   5      141.74      142.27     16.13 o 
  -6  -2   5      122.86      110.72     13.95 o 
  -5  -2   5        0.96       10.66      7.94 o 
  -4  -2   5       79.36      101.01     12.64 o 
  -3  -2   5      461.62      504.08     18.65 o 
  -2  -2   5        1.12        7.59      2.85 o 
  -1  -2   5     1162.98     1191.26     20.85 o 
   0  -2   5     2299.41     2421.78     40.76 o 
   1  -2   5      526.05      553.21     14.52 o 
   2  -2   5       98.63      121.93      7.99 o 
   4  -2   5      193.31      191.22     11.86 o 
   5  -2   5       91.72      114.24     10.79 o 
   6  -2   5       25.69       69.92     10.59 o 
   7  -2   5       24.91       39.19     14.98 o 
   8  -2   5      123.31      100.54     14.05 o 
   9  -2   5        0.48       15.79      9.87 o 
  10  -2   5       13.35       40.73     13.58 o 
  11  -2   5       33.10       38.39     19.66 o 
 -11  -1   5       73.35       62.74     24.35 o 
 -10  -1   5      331.50      244.41     32.77 o 
  -9  -1   5     1904.99     1964.22     57.91 o 
  -8  -1   5      122.16      122.48     16.13 o 
  -7  -1   5      547.58      495.57     25.06 o 
  -6  -1   5     2577.99     2410.81     70.23 o 
  -5  -1   5     7456.12     7184.21    147.38 o 
  -4  -1   5     4717.49     4564.35     96.43 o 
  -3  -1   5     7237.18     7245.98    144.93 o 
  -2  -1   5    32425.41    28077.20   4075.32 o 
  -1  -1   5     2483.65     2523.07     39.61 o 
   0  -1   5     8948.81     8936.90    137.42 o 
   1  -1   5     3456.69     3395.30     54.80 o 
   2  -1   5      445.10      521.17     14.62 o 
   4  -1   5     6306.90     6233.60    120.51 o 
   5  -1   5     1633.80     1781.06     42.36 o 
   6  -1   5     2378.62     2263.51     53.28 o 
   7  -1   5     2784.19     2746.50     63.90 o 
   8  -1   5      474.22      448.78     21.85 o 
   9  -1   5      454.95      443.85     22.84 o 
  10  -1   5      319.02      348.77     22.84 o 
  11  -1   5      263.57      228.49     30.90 o 
 -11   0   5        3.11      -16.86     16.86 o 
 -10   0   5       14.10        3.75     16.86 o 
  -9   0   5       78.26      100.20     22.47 o 
  -8   0   5       14.25       27.11     11.92 o 
  -7   0   5        2.18        6.37     12.64 o 
  -6   0   5        3.38       15.89      9.45 o 
  -5   0   5       84.35       75.45     10.79 o 
  -4   0   5       83.71       91.62      6.70 o 
  -3   0   5       94.55      109.49      8.81 o 
  -2   0   5        0.20        7.53      2.35 o 
  -1   0   5       13.05       14.60      2.31 o 
   0   0   5      136.59      136.35      7.59 o 
   1   0   5     1863.22     1857.58     36.64 o 
   2   0   5      361.96      316.65     14.05 o 
   3   0   5        8.01       29.49      4.67 o 
   4   0   5      110.63      110.73      8.77 o 
   5   0   5      256.21      261.92     13.47 o 
   6   0   5      624.32      614.88     43.54 o 
   7   0   5      291.38      292.42     18.20 o 
   8   0   5       65.68       51.25     10.59 o 
   9   0   5       14.42       18.26      9.93 o 
  10   0   5       40.96       26.22     11.26 o 
  11   0   5        2.16       15.92     17.79 o 
 -11   1   5       71.35       38.39     21.54 o 
 -10   1   5       37.11       33.71     19.66 o 
  -9   1   5       17.26       -9.36     15.92 o 
  -8   1   5     2847.85     2709.08     97.39 o 
  -7   1   5     1837.47     1874.33     73.51 o 
  -6   1   5     1308.46     1328.52     39.05 o 
  -5   1   5    13147.10    13079.85    257.08 o 
  -4   1   5    10051.10    10242.64    201.86 o 
  -3   1   5        2.80       12.36      3.40 o 
  -2   1   5    10377.33    10920.27    210.99 o 
  -1   1   5    21216.55    21518.16    326.43 o 
   0   1   5    16007.43    16716.02    301.27 o 
   1   1   5     1905.95     1753.93     51.50 o 
   2   1   5    11584.68    11697.83    300.59 o 
   3   1   5      196.94      221.87     10.12 o 
   4   1   5     4790.01     4950.19     96.01 o 
   5   1   5     1694.51     1643.83     39.05 o 
   6   1   5        0.86        6.55      9.36 o 
   7   1   5      877.13      883.56     29.13 o 
   8   1   5     2248.58     2243.40     55.62 o 
   9   1   5      440.04      383.80     21.54 o 
  10   1   5      816.58      815.29     31.76 o 
  11   1   5      318.47      402.66     35.58 o 
  12   1   5       82.48       92.71     24.35 o 
 -11   2   5        0.22       17.79     18.73 o 
 -10   2   5       31.71       48.69     20.60 o 
  -9   2   5        1.30        9.36     14.98 o 
  -8   2   5      100.24       98.32     21.54 o 
  -7   2   5        0.39       11.93     12.17 o 
  -6   2   5      257.49      224.71     16.21 o 
  -5   2   5       70.04       91.22     10.91 o 
  -4   2   5       15.64       19.66      7.28 o 
  -3   2   5      219.82      219.35     11.86 o 
  -2   2   5        3.12        7.49      3.81 o 
  -1   2   5      381.16      425.88     11.92 o 
   0   2   5     3928.35     4103.79     76.48 o 
   1   2   5      113.89      167.62     11.24 o 
   2   2   5        0.76       10.30      2.81 o 
   3   2   5     1657.36     1533.99     80.06 o 
   4   2   5       65.78      115.00     10.77 o 
   5   2   5      353.46      363.96     25.75 o 
   6   2   5        0.03       -4.96      5.60 o 
   7   2   5        6.48        8.43      7.95 o 
   8   2   5        7.85       27.16      9.93 o 
   9   2   5        6.63        0.94      8.92 o 
  10   2   5       14.64       37.46     17.79 o 
  11   2   5        7.07       31.84     18.73 o 
  12   2   5       15.80      -15.92     15.92 o 
 -10   3   5      219.14      227.55     31.84 o 
  -9   3   5       10.73       23.41     15.92 o 
  -8   3   5      362.82      305.27     29.03 o 
  -7   3   5     2339.77     2253.04     82.41 o 
  -6   3   5      545.86      551.18     23.18 o 
  -5   3   5     1820.18     1896.26     47.01 o 
  -4   3   5    14213.73    13812.00    268.72 o 
  -3   3   5     6048.25     5525.49    111.76 o 
  -2   3   5      392.23      359.81     33.24 o 
  -1   3   5    21563.04    21869.29    563.73 o 
   0   3   5    60150.23    61966.34   1120.03 o 
   3   3   5     9037.95     8995.07    166.53 o 
   4   3   5      281.83      393.13     14.22 o 
   5   3   5       94.35       56.96      9.36 o 
   6   3   5     1093.78     1234.19     32.77 o 
   7   3   5        2.90       26.04     12.17 o 
   8   3   5      327.00      310.89     18.54 o 
   9   3   5      233.38      224.03     17.54 o 
  10   3   5      299.37      293.10     30.90 o 
  11   3   5      210.10      254.71     31.84 o 
  12   3   5      291.68      250.03     33.71 o 
 -10   4   5       15.31       15.92     17.79 o 
  -9   4   5        8.32       32.77     16.86 o 
  -8   4   5      157.28      197.59     27.16 o 
  -7   4   5        0.65        1.87     12.17 o 
  -6   4   5       13.91        4.08      8.43 o 
  -5   4   5       14.56       17.59      7.59 o 
  -4   4   5     1026.34     1064.94     29.77 o 
  -3   4   5      247.11      309.40     14.22 o 
  -2   4   5      278.22      314.64     17.79 o 
  -1   4   5     1223.04     1179.90     38.39 o 
   0   4   5      791.41      832.48     28.09 o 
   1   4   5     2092.86     1905.53     51.97 o 
   3   4   5      189.40      210.93      9.58 o 
   4   4   5      488.91      510.32     16.88 o 
   5   4   5      137.16      162.58     11.26 o 
   6   4   5       24.47       23.41      7.28 o 
   7   4   5       87.43      106.05     11.57 o 
   8   4   5       36.82       58.05     10.59 o 
   9   4   5        2.93        7.08      8.92 o 
  10   4   5       22.43       30.90     16.86 o 
  11   4   5        2.36        7.49     16.86 o 
  12   4   5       13.07       33.71     21.54 o 
 -10   5   5      163.09      129.23     27.16 o 
  -9   5   5      529.75      583.39     42.14 o 
  -8   5   5        0.12       21.54     14.98 o 
  -7   5   5      911.97      874.62     45.88 o 
  -6   5   5     2160.56     2224.01     80.53 o 
  -5   5   5      338.18      337.92     17.54 o 
  -4   5   5      767.43      804.71     24.77 o 
  -3   5   5    16860.09    17090.21    329.18 o 
  -2   5   5     6743.21     6507.22    178.86 o 
  -1   5   5     3754.65     3932.99    110.50 o 
   0   5   5    19350.27    19390.57    501.92 o 
   1   5   5     4110.68     4049.11    110.50 o 
   2   5   5      645.60      736.27     19.17 o 
   3   5   5     2404.36     2323.22     61.80 o 
   4   5   5     9696.31     9471.27    177.12 o 
   5   5   5     2098.96     2276.45     50.65 o 
   6   5   5     3091.77     3046.78     65.54 o 
   7   5   5      922.59      897.47     40.73 o 
   8   5   5       93.39      119.40     13.24 o 
   9   5   5      258.74      268.90     24.35 o 
  10   5   5       23.39        6.55     14.98 o 
  11   5   5        0.20      -14.05     14.05 o 
  12   5   5       39.99       35.58     20.60 o 
 -10   6   5       10.41       15.92     19.66 o 
  -9   6   5        2.31       36.52     18.73 o 
  -8   6   5       42.97       45.88     16.86 o 
  -7   6   5      129.55      120.80     22.47 o 
  -6   6   5       41.56       60.87     15.92 o 
  -5   6   5        6.06        5.62     10.30 o 
  -4   6   5      249.65      245.01     14.52 o 
  -3   6   5       48.92       58.99     12.17 o 
  -2   6   5      126.97      121.74     14.05 o 
  -1   6   5     1262.32     1256.68     44.01 o 
   0   6   5      139.76      186.35     14.98 o 
   1   6   5      762.14      835.29     30.90 o 
   2   6   5       96.15      138.93      8.92 o 
   3   6   5      586.01      620.92     18.54 o 
   4   6   5      366.54      359.88     14.57 o 
   5   6   5       23.49       24.82      6.62 o 
   6   6   5      217.74      235.90     14.52 o 
   7   6   5       34.95       28.09      8.61 o 
   8   6   5       22.08       47.55      9.87 o 
   9   6   5        0.02        5.62     14.05 o 
  10   6   5       18.14        9.36     15.92 o 
  11   6   5        7.14        0.00     15.92 o 
  12   6   5       19.34       18.73     18.73 o 
  -9   7   5       51.90       54.31     20.60 o 
  -8   7   5      659.67      577.77     41.20 o 
  -7   7   5       72.04       82.41     20.60 o 
  -6   7   5     2571.43     2459.05     88.96 o 
  -5   7   5     2134.16     2045.15     74.91 o 
  -4   7   5      216.80      209.12     13.72 o 
  -3   7   5     1641.52     1644.36     58.99 o 
  -2   7   5     7906.80     8101.96    222.87 o 
  -1   7   5     8182.87     8353.85    226.62 o 
   0   7   5      566.31      511.29     25.28 o 
   1   7   5    21204.63    20767.12    540.32 o 
   2   7   5    12225.94    12528.82    232.74 o 
   3   7   5       68.62      130.41      9.93 o 
   4   7   5     5916.08     5663.41    110.57 o 
   5   7   5     2569.21     2563.54     56.27 o 
   6   7   5     1048.41     1025.44     30.08 o 
   7   7   5     1508.44     1482.90     39.36 o 
   8   7   5      373.77      341.00     26.22 o 
   9   7   5       36.21       26.22     15.92 o 
  10   7   5      468.76      540.32     38.39 o 
  11   7   5        2.00       -1.87     15.92 o 
  12   7   5        3.21       16.86     18.73 o 
  -9   8   5        2.47      -14.05     14.05 o 
  -8   8   5        1.65      -13.11     13.11 o 
  -7   8   5       14.50       15.92     14.98 o 
  -6   8   5      165.03      202.27     26.22 o 
  -5   8   5      154.08      226.62     26.22 o 
  -4   8   5      341.22      326.81     26.22 o 
  -3   8   5      108.93      104.88     16.86 o 
  -2   8   5      199.89      223.81     20.60 o 
  -1   8   5       15.44       31.84     10.30 o 
   0   8   5      115.49      120.80     14.98 o 
   1   8   5       66.04       74.91     12.17 o 
   2   8   5       61.57       53.38     11.24 o 
   3   8   5      434.98      476.95     18.20 o 
   4   8   5      109.54      119.91     10.25 o 
   5   8   5       57.38       66.20      9.20 o 
   6   8   5      141.86      107.23     12.64 o 
   7   8   5       39.74       29.97      9.27 o 
   8   8   5        4.64       -0.08      7.86 o 
   9   8   5        2.88       17.79     14.98 o 
  10   8   5      104.41      141.40     24.35 o 
  11   8   5        0.05       21.54     17.79 o 
  12   8   5        5.92       19.66     19.66 o 
  -8   9   5       20.68        4.68     15.92 o 
  -7   9   5      352.35      353.97     32.77 o 
  -6   9   5      517.04      547.81     37.46 o 
  -5   9   5      493.39      515.03     34.65 o 
  -4   9   5     4668.38     4470.50    138.59 o 
  -3   9   5        5.19       15.92     11.24 o 
  -2   9   5     5686.17     5536.15    161.07 o 
  -1   9   5     3818.27     3922.69    117.99 o 
   0   9   5      550.38      554.36     29.03 o 
   1   9   5     1159.96     1145.25     44.01 o 
   2   9   5    12488.86    12664.22    338.99 o 
   3   9   5     5117.74     5090.89    102.95 o 
   4   9   5      317.97      310.44     15.23 o 
   5   9   5     4187.39     3986.02     83.40 o 
   6   9   5      207.21      205.14     14.13 o 
   7   9   5     1228.91     1167.75     34.72 o 
   8   9   5      366.91      390.01     20.40 o 
   9   9   5      165.41      140.46     23.41 o 
  10   9   5      229.04      249.09     29.97 o 
  11   9   5      231.38      252.83     31.84 o 
  12   9   5       25.22       28.09     20.60 o 
  -8  10   5       20.77       47.76     19.66 o 
  -7  10   5        4.67        5.62     14.98 o 
  -6  10   5      494.96      446.68     35.58 o 
  -5  10   5       41.38       28.09     14.98 o 
  -4  10   5       36.26       19.66     13.11 o 
  -3  10   5      309.14      273.44     27.16 o 
  -2  10   5       37.41       58.06     14.98 o 
  -1  10   5      246.12      257.52     24.35 o 
   0  10   5      214.37      232.23     22.47 o 
   1  10   5      512.55      545.00     29.97 o 
   2  10   5      159.99      160.13     18.73 o 
   3  10   5        3.39       14.53      7.59 o 
   4  10   5        6.36       22.28      7.96 o 
   5  10   5       11.37       42.65      8.92 o 
   6  10   5      228.64      257.13     16.80 o 
   7  10   5        1.49        5.38      8.92 o 
   8  10   5       53.57       29.97     15.92 o 
   9  10   5       90.37       99.26     21.54 o 
  10  10   5        0.81        1.87     15.92 o 
  11  10   5        2.42       26.22     18.73 o 
  -7  11   5      386.14      396.11     40.27 o 
  -6  11   5      245.87      213.51     29.03 o 
  -5  11   5       14.39       41.20     15.92 o 
  -4  11   5      186.18      182.60     25.28 o 
  -3  11   5     1980.02     1936.53     73.98 o 
  -2  11   5      295.76      337.11     28.09 o 
  -1  11   5     3450.11     3232.54    104.88 o 
   0  11   5     4719.38     4679.32    140.46 o 
   1  11   5       86.81       73.98     15.92 o 
   2  11   5     1556.40     1587.24     59.93 o 
   3  11   5     2270.97     2395.38     57.27 o 
   4  11   5     1980.46     1968.89     49.30 o 
   5  11   5      123.37      154.42     13.86 o 
   6  11   5     3736.66     3531.25     78.36 o 
   7  11   5     1050.93      974.91     31.99 o 
   8  11   5        0.12       24.35     14.98 o 
   9  11   5      170.07      164.81     26.22 o 
  10  11   5        4.34       -8.43     14.98 o 
  11  11   5       56.48        0.94     17.79 o 
  -7  12   5       11.37       19.66     19.66 o 
  -6  12   5        0.09        9.36     16.86 o 
  -5  12   5       69.50       54.31     18.73 o 
  -4  12   5       33.85       71.17     17.79 o 
  -3  12   5       25.90       45.88     15.92 o 
  -2  12   5      135.01      121.74     21.54 o 
  -1  12   5      124.07       98.32     18.73 o 
   0  12   5      170.80      174.18     22.47 o 
   1  12   5      113.47      158.26     21.54 o 
   2  12   5       99.65       83.34     17.79 o 
   3  12   5      207.86      246.28     26.22 o 
   4  12   5        0.56       -3.95     15.45 o 
   5  12   5       81.10       69.18     10.91 o 
   6  12   5       27.74       39.21      9.87 o 
   7  12   5        7.40        6.69      8.92 o 
   8  12   5        7.65       10.30     14.98 o 
   9  12   5        3.91      -14.05     14.05 o 
  10  12   5        0.74       -4.68     15.92 o 
  11  12   5       10.83       -7.49     17.79 o 
  -6  13   5      549.20      595.57     44.95 o 
  -5  13   5      508.28      543.13     41.20 o 
  -4  13   5       56.77       55.25     19.66 o 
  -3  13   5      502.24      467.28     34.65 o 
  -2  13   5      421.63      431.69     32.77 o 
  -1  13   5      174.95      188.22     24.35 o 
   0  13   5      564.28      532.83     34.65 o 
   1  13   5     4491.77     4230.77    132.97 o 
   2  13   5        4.14        6.55     14.05 o 
   3  13   5     2080.94     2122.88     79.60 o 
   4  13   5     2612.75     2456.01     60.87 o 
   5  13   5        9.30        4.72      8.92 o 
   6  13   5       41.59       74.52     12.64 o 
   7  13   5      864.95      818.44     46.82 o 
   8  13   5      847.10      885.86     49.63 o 
   9  13   5        2.51       35.58     18.73 o 
  10  13   5      215.06      176.05     28.09 o 
  -5  14   5        2.67       26.22     19.66 o 
  -4  14   5      126.17      134.85     26.22 o 
  -3  14   5       52.57       59.93     19.66 o 
  -2  14   5       15.28       15.92     14.98 o 
  -1  14   5      187.02      156.38     23.41 o 
   0  14   5       11.03       24.35     14.05 o 
   1  14   5        2.11       -3.75     11.24 o 
   2  14   5        1.11       10.30     14.05 o 
   3  14   5      330.65      334.30     30.90 o 
   4  14   5       17.73       26.90     10.91 o 
   5  14   5       15.87       10.90     13.11 o 
   6  14   5      123.20      106.45     14.57 o 
   7  14   5       19.80       22.47     16.86 o 
   8  14   5       17.65        3.75     16.86 o 
   9  14   5        9.65      -12.17     15.92 o 
  10  14   5       18.05        4.68     18.73 o 
  -4  15   5      680.41      734.16     49.63 o 
  -3  15   5       25.95        9.36     16.86 o 
  -2  15   5     1018.06     1005.72     55.25 o 
  -1  15   5      181.18      193.84     26.22 o 
   0  15   5       61.91       44.95     16.86 o 
   1  15   5       13.82        7.49     13.11 o 
   2  15   5     1436.13     1417.75     63.68 o 
   3  15   5      272.76      296.85     32.77 o 
   4  15   5      821.71      827.24     32.73 o 
   5  15   5     1971.49     2005.12     55.51 o 
   6  15   5        2.71        1.87     15.92 o 
   7  15   5      380.60      392.36     36.52 o 
   8  15   5       91.68      103.94     24.35 o 
   9  15   5      216.33      176.05     29.03 o 
  -3  16   5       19.33       13.11     19.66 o 
  -2  16   5       42.90       28.09     18.73 o 
  -1  16   5       15.83       -2.81     15.92 o 
   0  16   5        0.14      -12.17     12.17 o 
   1  16   5      218.91      223.81     29.97 o 
   2  16   5       13.64      -13.11     13.11 o 
   3  16   5       12.97        3.75     14.98 o 
   4  16   5       85.71       76.38     16.86 o 
   5  16   5        4.15       -2.34      9.93 o 
   6  16   5        1.80       21.54     17.79 o 
   7  16   5       27.37       53.38     20.60 o 
   8  16   5       33.76       44.01     21.54 o 
  -2  17   5       21.27       43.08     19.66 o 
  -1  17   5      566.64      543.13     42.14 o 
   0  17   5      755.30      802.52     50.57 o 
   1  17   5      323.24      299.66     36.52 o 
   2  17   5      581.06      595.57     44.01 o 
   3  17   5       43.19       18.73     17.79 o 
   4  17   5       24.64       33.28     12.80 o 
   5  17   5       55.66       69.48     14.80 o 
   6  17   5      436.31      433.57     40.27 o 
   7  17   5       38.88       64.61     23.41 o 
   0  18   5        6.40       -6.55     16.86 o 
   1  18   5       32.51       36.52     21.54 o 
   2  18   5       62.53       86.15     25.28 o 
   3  18   5        0.02      -15.92     15.92 o 
   4  18   5       33.00       13.11     19.66 o 
   5  18   5       10.50       35.58     19.66 o 
   6  18   5        8.27      -16.86     16.86 o 
  -5 -15   6       27.07       15.92     19.66 o 
  -4 -15   6        1.64        5.62     18.73 o 
  -3 -15   6        6.61       14.05     19.66 o 
  -2 -15   6       12.92      -14.98     14.98 o 
  -1 -15   6        0.42       14.98     18.73 o 
   0 -15   6       18.36      -10.30     18.73 o 
   1 -15   6        4.29       21.54     19.66 o 
  -6 -14   6        3.30       12.17     19.66 o 
  -5 -14   6      525.95      515.03     43.08 o 
  -4 -14   6      158.09      200.40     30.90 o 
  -3 -14   6      526.96      486.01     40.27 o 
  -2 -14   6      340.12      359.59     37.46 o 
  -1 -14   6       45.11       51.50     20.60 o 
   0 -14   6       48.33       19.66     18.73 o 
   1 -14   6      471.66      486.01     40.27 o 
   2 -14   6      912.18      883.05     53.38 o 
   3 -14   6       55.01       58.06     21.54 o 
  -7 -13   6        3.94       32.77     20.60 o 
  -6 -13   6        2.74       -4.68     16.86 o 
  -5 -13   6       40.04       75.85     22.47 o 
  -4 -13   6       40.89       20.60     17.79 o 
  -3 -13   6       27.33       47.76     18.73 o 
  -2 -13   6        5.99       10.30     15.92 o 
  -1 -13   6       35.67       32.77     17.79 o 
   0 -13   6       10.56       17.79     16.86 o 
   1 -13   6        0.36      -14.05     14.05 o 
   2 -13   6       22.66        9.36     15.92 o 
   3 -13   6       79.39       68.36     20.60 o 
   4 -13   6       19.85       15.92     18.73 o 
  -8 -12   6      234.70      227.55     34.65 o 
  -7 -12   6      148.54      127.35     26.22 o 
  -6 -12   6        1.13       -4.68     17.79 o 
  -5 -12   6       10.92        8.43     16.86 o 
  -4 -12   6      136.24      138.59     25.28 o 
  -3 -12   6      739.19      808.14     47.76 o 
  -2 -12   6      176.87      206.95     28.09 o 
  -1 -12   6     1561.18     1660.28     70.23 o 
   0 -12   6      299.73      262.20     29.97 o 
   1 -12   6      346.97      325.88     30.90 o 
   2 -12   6      635.75      515.03     36.52 o 
   3 -12   6      826.75      805.33     45.88 o 
   4 -12   6      144.45      167.62     26.22 o 
   5 -12   6      707.85      672.35     45.88 o 
  -9 -11   6        9.22       12.17     20.60 o 
  -8 -11   6        9.79       23.41     20.60 o 
  -7 -11   6        0.38        6.55     16.86 o 
  -6 -11   6        0.05       17.79     16.86 o 
  -5 -11   6        7.32        7.49     15.92 o 
  -4 -11   6       64.23       72.10     19.66 o 
  -3 -11   6       21.93        8.43     14.05 o 
  -2 -11   6      159.70      180.73     25.28 o 
  -1 -11   6       88.83      150.76     23.41 o 
   0 -11   6       33.18       51.50     17.79 o 
   1 -11   6      263.13      308.08     29.03 o 
   2 -11   6       19.43       49.63     15.92 o 
   3 -11   6        0.19        4.68     13.11 o 
   4 -11   6        0.14      -13.11     13.11 o 
   5 -11   6       34.31       29.03     17.79 o 
   6 -11   6        5.86       47.76     21.54 o 
  -9 -10   6      352.30      359.59     40.27 o 
  -8 -10   6      342.35      434.50     39.33 o 
  -7 -10   6      342.34      363.33     38.39 o 
  -6 -10   6     1358.87     1546.98     68.36 o 
  -5 -10   6       78.23      107.94     17.55 o 
  -4 -10   6      262.09      248.19     21.45 o 
  -3 -10   6      710.97      706.49     30.93 o 
  -2 -10   6      466.96      552.86     26.93 o 
  -1 -10   6       72.89       70.23     17.79 o 
   0 -10   6     3165.26     3218.50    106.75 o 
   1 -10   6      302.14      284.67     27.16 o 
   2 -10   6     1250.38     1171.47     52.44 o 
   3 -10   6     2201.10     2130.20    134.38 o 
   4 -10   6        9.05       28.49     10.25 o 
   5 -10   6        0.17       -9.20      9.20 o 
   6 -10   6      234.85      268.75     31.84 o 
   7 -10   6      608.88      664.86     45.88 o 
 -10  -9   6        1.02        1.87     19.66 o 
  -9  -9   6        5.48       10.30     18.73 o 
  -8  -9   6       45.15       -0.94     16.86 o 
  -7  -9   6      104.79       87.09     22.47 o 
  -6  -9   6        0.68        5.33     14.05 o 
  -5  -9   6      171.12      193.66     19.57 o 
  -4  -9   6      185.10      215.38     22.01 o 
  -3  -9   6      448.91      389.89     23.40 o 
  -2  -9   6        1.54        5.36     10.21 o 
  -1  -9   6       45.83       41.41     11.70 o 
   0  -9   6       26.43       27.04     11.71 o 
   1  -9   6       10.40       19.66     13.11 o 
   2  -9   6      596.69      546.35     23.84 o 
   3  -9   6        2.38       34.65     10.91 o 
   4  -9   6       77.21       93.73     13.24 o 
   5  -9   6       81.50      102.49     14.57 o 
   6  -9   6       12.49        8.90     10.59 o 
   7  -9   6       60.46       59.93     20.60 o 
   8  -9   6       10.96       26.22     18.73 o 
 -10  -8   6        2.21       -6.55     18.73 o 
  -9  -8   6      534.43      680.78     46.82 o 
  -8  -8   6      323.71      358.65     34.65 o 
  -7  -8   6      350.49      402.31     26.55 o 
  -6  -8   6       51.90       49.11     13.68 o 
  -5  -8   6     4300.69     4281.91    100.70 o 
  -4  -8   6      194.30      267.55     20.47 o 
  -3  -8   6     1015.98      977.35     44.48 o 
  -2  -8   6     3509.10     3590.00     83.23 o 
  -1  -8   6     1013.00     1012.84     51.04 o 
   0  -8   6      406.99      423.80     16.66 o 
   1  -8   6     1460.71     1435.03     32.25 o 
   2  -8   6     1949.10     1958.28     49.66 o 
   3  -8   6       31.03       71.28     11.26 o 
   4  -8   6     4436.12     4060.13     90.05 o 
   5  -8   6     1021.66      977.04     34.10 o 
   6  -8   6      405.05      387.74     22.84 o 
   7  -8   6      627.17      612.83     29.46 o 
   8  -8   6      275.67      320.26     34.65 o 
 -10  -7   6        0.11       15.92     19.66 o 
  -9  -7   6       16.35       -0.94     17.79 o 
  -8  -7   6       25.93        8.03     16.86 o 
  -7  -7   6       26.52       39.76     13.86 o 
  -6  -7   6        0.13       -0.94     10.91 o 
  -5  -7   6        8.89        2.55     10.21 o 
  -4  -7   6       69.17       73.65     13.16 o 
  -3  -7   6      290.68      346.57     20.91 o 
  -2  -7   6      233.57      212.56     15.97 o 
  -1  -7   6       41.16       54.59     10.55 o 
   0  -7   6      438.84      437.71     18.22 o 
   1  -7   6       36.74       45.75      7.12 o 
   2  -7   6        0.66        8.08      5.90 o 
   3  -7   6       70.77       82.80     10.91 o 
   4  -7   6      168.87      211.29     21.54 o 
   5  -7   6        7.31       29.97     13.11 o 
   6  -7   6      362.76      345.57     20.85 o 
   7  -7   6        6.27       33.71     11.92 o 
   8  -7   6       19.34       17.26     12.24 o 
   9  -7   6       11.02      -16.86     16.86 o 
 -10  -6   6      255.95      282.80     35.58 o 
  -9  -6   6       80.61       52.44     20.60 o 
  -8  -6   6     1714.98     1608.14     52.00 o 
  -7  -6   6     1359.01     1395.30     46.12 o 
  -6  -6   6        7.04       24.78     16.39 o 
  -5  -6   6      300.48      306.94     20.91 o 
  -4  -6   6     3994.10     3920.37     89.41 o 
  -3  -6   6     2438.08     2373.81     58.65 o 
  -2  -6   6       99.29      102.80     14.98 o 
  -1  -6   6     8079.01     7974.50    128.57 o 
   0  -6   6       21.38       38.85      6.77 o 
   1  -6   6     2630.10     2531.85     46.81 o 
   2  -6   6     1020.49     1067.26     39.33 o 
   3  -6   6       12.54       32.03      7.96 o 
   4  -6   6      175.24      246.53     20.13 o 
   5  -6   6     2640.84     2611.40     62.55 o 
   6  -6   6      412.95      429.78     25.28 o 
   7  -6   6      328.58      341.27     21.51 o 
   8  -6   6     1221.58     1198.01     45.42 o 
   9  -6   6       48.93       58.06     20.60 o 
 -10  -5   6        1.06        0.94     17.79 o 
  -9  -5   6       20.50       34.73     14.84 o 
  -8  -5   6        0.18       15.54     15.92 o 
  -7  -5   6       41.56       31.52     13.27 o 
  -6  -5   6        1.00        7.00     10.35 o 
  -5  -5   6       34.67       46.70     11.61 o 
  -3  -5   6       11.18       13.86      8.43 o 
  -2  -5   6       11.01       14.82     15.92 o 
  -1  -5   6      506.36      484.53     14.76 o 
   0  -5   6        8.10       17.54      5.47 o 
   1  -5   6       35.32       72.91      6.99 o 
   2  -5   6       89.38      150.66     11.20 o 
   3  -5   6       41.47       40.26      6.13 o 
   4  -5   6       36.43       57.12      9.20 o 
   5  -5   6       11.36       30.21      8.92 o 
   6  -5   6       68.77       63.16     11.57 o 
   7  -5   6       17.38       25.07     10.25 o 
   8  -5   6        4.52       48.50     12.53 o 
   9  -5   6       21.02       25.14     12.53 o 
  10  -5   6        0.04      -11.24     15.92 o 
 -11  -4   6      127.93      118.93     26.22 o 
 -10  -4   6      168.13      159.19     28.09 o 
  -9  -4   6      452.86      462.81     37.93 o 
  -8  -4   6       13.27       -0.36     11.06 o 
  -7  -4   6     3789.36     3587.48     86.84 o 
  -6  -4   6     5586.48     5499.24    137.19 o 
  -5  -4   6      737.92      661.55     27.67 o 
  -3  -4   6     5712.08     5876.94    122.44 o 
  -2  -4   6     4419.22     4491.26     74.05 o 
  -1  -4   6     1217.23     1194.12     24.76 o 
   0  -4   6    20342.09    20097.99    308.20 o 
   1  -4   6     1955.83     1834.14     41.04 o 
   2  -4   6     4128.21     4094.77     68.61 o 
   3  -4   6     4005.44     3881.15     65.58 o 
   5  -4   6      583.18      572.35     22.12 o 
   6  -4   6      734.14      722.02     44.01 o 
   7  -4   6      546.32      548.11     23.81 o 
   8  -4   6      173.01      163.18     17.22 o 
   9  -4   6     1321.62     1392.11     45.35 o 
  10  -4   6      228.03      262.20     32.77 o 
 -11  -3   6       11.44       10.30     18.73 o 
 -10  -3   6        2.07       36.52     20.60 o 
  -9  -3   6       14.96       26.09     13.48 o 
  -8  -3   6       33.07       22.83     18.73 o 
  -7  -3   6        0.30       -0.27     11.24 o 
  -6  -3   6       66.45       69.19     13.27 o 
  -5  -3   6       17.78       33.71     10.05 o 
  -4  -3   6      261.63      270.85     39.80 o 
  -2  -3   6       32.00       34.93      3.50 o 
  -1  -3   6        0.30        8.56      3.36 o 
   0  -3   6      439.52      392.67     46.72 o 
   1  -3   6       63.81       65.24     11.24 o 
   2  -3   6        2.77        5.23      3.40 o 
   3  -3   6       53.81       68.97      5.75 o 
   4  -3   6      129.93      124.70     13.58 o 
   5  -3   6        0.99        4.86      6.93 o 
   6  -3   6      412.17      394.30     20.12 o 
   7  -3   6      127.47      115.85     13.19 o 
   8  -3   6       58.24       73.97     17.32 o 
   9  -3   6       45.92       71.07     14.22 o 
  10  -3   6       52.03       82.58     15.23 o 
  11  -3   6       14.42        7.49     17.79 o 
 -11  -2   6       46.48       45.88     22.47 o 
 -10  -2   6      542.57      554.36     43.08 o 
  -9  -2   6      742.56      796.13     35.20 o 
  -8  -2   6      379.15      406.16     25.18 o 
  -7  -2   6      845.79      749.89     30.93 o 
  -6  -2   6     1631.98     1540.33     44.90 o 
  -5  -2   6     7208.21     7033.95    145.97 o 
  -4  -2   6       41.73       73.20     29.50 o 
  -3  -2   6    13459.82    13366.99    260.82 o 
  -2  -2   6    16951.21    17229.62    253.48 o 
  -1  -2   6      632.73      812.40     21.75 o 
   0  -2   6     3837.40     3881.82     74.82 o 
   1  -2   6     3061.69     2668.50    108.45 o 
   2  -2   6     4337.18     4018.16     65.67 o 
   3  -2   6        2.81       35.19      5.53 o 
   4  -2   6     4589.25     4042.57    233.64 o 
   5  -2   6      376.88      457.66     19.46 o 
   6  -2   6     2815.56     2738.32     62.89 o 
   7  -2   6      484.60      500.92     22.12 o 
   8  -2   6       43.76       25.74     14.05 o 
   9  -2   6      179.89      209.35     18.86 o 
  10  -2   6      275.18      318.22     23.81 o 
  11  -2   6      191.56      186.35     29.97 o 
 -11  -1   6       29.63       30.90     20.60 o 
 -10  -1   6       30.79       11.24     18.73 o 
  -9  -1   6        2.26        4.47     16.86 o 
  -8  -1   6      126.68      129.73     16.51 o 
  -7  -1   6       32.63       30.90     13.11 o 
  -6  -1   6       13.33        7.58      9.87 o 
  -5  -1   6       25.61       27.19      9.67 o 
  -4  -1   6      292.70      302.57     16.40 o 
  -3  -1   6       74.52       96.17      9.45 o 
  -2  -1   6       92.57       85.42      4.37 o 
  -1  -1   6      240.35      293.60      7.32 o 
   0  -1   6     2191.21     2166.77     43.37 o 
   1  -1   6       51.08       63.91      4.91 o 
   2  -1   6      615.86      571.61     15.97 o 
   3  -1   6       45.16       47.27      6.55 o 
   4  -1   6        0.25        6.68      4.93 o 
   5  -1   6      793.12      777.48     24.39 o 
   6  -1   6      362.24      369.11     22.47 o 
   7  -1   6       92.48       94.79     12.53 o 
   8  -1   6        0.07        8.95      8.26 o 
   9  -1   6       50.68       63.18     12.90 o 
  10  -1   6        2.27        1.79     10.91 o 
  11  -1   6       15.02       32.77     19.66 o 
 -11   0   6       58.28       37.46     22.47 o 
 -10   0   6       24.85       47.76     21.54 o 
  -9   0   6      880.27      785.66     47.76 o 
  -8   0   6     1760.54     1686.42     50.65 o 
  -7   0   6      120.61      143.02     33.24 o 
  -6   0   6     4112.99     3947.55     89.27 o 
  -5   0   6     6280.86     6278.77    130.86 o 
  -4   0   6     4757.58     4848.12     79.03 o 
  -3   0   6      810.39      923.96     15.17 o 
  -2   0   6    14013.84    13765.39    261.16 o 
  -1   0   6    22233.49    22239.38    326.33 o 
   1   0   6    11370.51    11054.41    201.29 o 
   2   0   6    15319.10    15505.67    281.75 o 
   4   0   6      137.52      216.09     31.84 o 
   5   0   6     3594.83     3552.48     74.13 o 
   6   0   6      699.05      774.74     25.72 o 
   7   0   6      428.72      387.04     20.12 o 
   8   0   6      519.91      536.51     23.50 o 
   9   0   6        0.11        3.28      8.61 o 
  10   0   6      246.98      268.76     21.51 o 
  11   0   6      135.87      105.82     23.41 o 
 -10   1   6       36.89       14.98     19.66 o 
  -9   1   6        6.84       12.17     16.86 o 
  -8   1   6       23.82       26.47     12.37 o 
  -7   1   6       62.41       88.24     13.86 o 
  -6   1   6      611.59      606.73     26.39 o 
  -5   1   6       61.34       66.05     14.05 o 
  -4   1   6       13.13       16.86     10.30 o 
  -3   1   6      179.86      197.41     12.37 o 
  -2   1   6       25.81       31.50      4.19 o 
  -1   1   6        0.61        4.48      2.67 o 
   0   1   6        9.26       13.90      2.92 o 
   1   1   6      664.63      787.53     28.09 o 
   2   1   6       37.55       27.53      3.35 o 
   3   1   6      158.44      123.61     10.30 o 
   4   1   6        5.08       38.48      6.55 o 
   5   1   6      100.22       78.71      8.53 o 
   6   1   6       30.50       19.99      7.59 o 
   7   1   6      257.77      282.90     17.84 o 
   8   1   6      123.14      155.48     20.60 o 
   9   1   6       69.16       46.38     11.26 o 
  10   1   6       34.51       48.23     12.58 o 
  11   1   6       21.87       15.92     17.79 o 
  12   1   6        0.25       -7.49     16.86 o 
 -10   2   6       37.10       42.14     19.66 o 
  -9   2   6       18.95       26.22     17.79 o 
  -8   2   6      266.42      311.83     32.77 o 
  -7   2   6     1764.30     1768.42     49.65 o 
  -6   2   6      757.87      762.83     28.80 o 
  -5   2   6     6651.16     6712.02    138.58 o 
  -4   2   6     9682.65     9422.37    187.04 o 
  -3   2   6     3349.11     3614.08     76.67 o 
  -1   2   6     9359.05     9612.13    189.63 o 
   0   2   6    28012.26    29933.11    539.32 o 
   1   2   6     2537.24     2595.77     73.04 o 
   2   2   6    20057.20    20210.20    364.85 o 
   3   2   6    14528.51    14538.75    265.19 o 
   4   2   6       43.80       78.80      7.42 o 
   5   2   6     1594.48     1549.30     36.71 o 
   6   2   6      771.66      731.28     23.81 o 
   7   2   6      882.30      838.76     36.52 o 
   8   2   6      291.42      306.62     19.53 o 
   9   2   6      827.27      852.56     31.12 o 
  10   2   6       42.49       57.23     18.73 o 
  11   2   6      318.48      412.96     36.52 o 
  12   2   6       21.66        4.68     17.79 o 
 -10   3   6       33.63       10.30     17.79 o 
  -9   3   6       18.71       19.66     16.86 o 
  -8   3   6        0.06        1.87     14.05 o 
  -7   3   6        2.19        1.87     12.17 o 
  -6   3   6       24.00       34.35     10.25 o 
  -5   3   6      139.63      167.25     13.86 o 
  -4   3   6        0.10       15.92      7.28 o 
  -3   3   6        5.60       19.29      8.90 o 
  -2   3   6      500.89      567.94     17.84 o 
  -1   3   6      282.43      335.95     11.57 o 
   0   3   6      724.74      790.19     18.79 o 
   1   3   6      662.77      696.04     16.64 o 
   2   3   6     1315.53     1419.62     40.27 o 
   3   3   6      174.84      200.31     11.71 o 
   4   3   6       45.84       56.52      7.96 o 
   5   3   6       57.81       60.12      7.59 o 
   6   3   6      864.16      839.20     26.15 o 
   7   3   6        0.03       -6.09      7.28 o 
   8   3   6       18.02        8.90      9.27 o 
   9   3   6        8.64       -9.36      9.36 o 
  10   3   6        1.42       -3.23     26.69 o 
  11   3   6       12.27       34.65     19.66 o 
  12   3   6        4.88       -0.94     17.79 o 
 -10   4   6      207.55      194.78     30.90 o 
  -9   4   6      193.26      237.85     29.97 o 
  -8   4   6       23.87        7.49     14.98 o 
  -7   4   6      353.87      364.27     29.97 o 
  -6   4   6     1152.76     1212.74     36.71 o 
  -5   4   6      475.91      446.75     20.53 o 
  -4   4   6     6053.41     6166.56    126.39 o 
  -3   4   6    19278.81    18545.68    356.16 o 
  -2   4   6     1941.02     1881.28     59.93 o 
   0   4   6    23324.07    23936.41    432.37 o 
   1   4   6    19360.86    20265.36    366.83 o 
   3   4   6    17822.36    18308.14    333.06 o 
   4   4   6    14718.36    15126.17    278.10 o 
   5   4   6      255.09      304.72     14.22 o 
   6   4   6     3324.08     3189.00     68.20 o 
   7   4   6      825.14      861.94     28.14 o 
   8   4   6       25.76       56.84     10.59 o 
   9   4   6        3.36       -8.07     19.66 o 
  10   4   6       87.38      114.24     21.54 o 
  11   4   6       40.16       44.01     18.73 o 
  12   4   6       83.29       83.34     24.35 o 
 -10   5   6       23.36       44.95     19.66 o 
  -9   5   6        2.48       -3.75     16.86 o 
  -8   5   6      104.44      102.07     21.54 o 
  -7   5   6       75.59       87.09     19.66 o 
  -6   5   6      170.91      200.40     24.35 o 
  -5   5   6        0.93        0.00      6.52 o 
  -4   5   6       32.01       29.79      7.28 o 
  -3   5   6        8.71       25.37      9.36 o 
  -2   5   6       63.76      117.99     14.05 o 
  -1   5   6        8.84       30.90      7.49 o 
   0   5   6      671.58      702.32     26.22 o 
   1   5   6      908.14      842.11     21.45 o 
   2   5   6        3.10       15.25      4.68 o 
   3   5   6       93.64       98.96      7.59 o 
   4   5   6       48.08       55.88      9.36 o 
   5   5   6        0.03        1.87      6.55 o 
   6   5   6      184.17      219.14     14.57 o 
   7   5   6      106.05      111.06     11.92 o 
   8   5   6       18.08       16.54      8.92 o 
   9   5   6       12.29        3.68      9.20 o 
  10   5   6        6.08        3.75     14.05 o 
  11   5   6        0.06        6.55     16.86 o 
  12   5   6       13.84       32.77     20.60 o 
  -9   6   6      316.61      299.66     35.58 o 
  -8   6   6      781.21      794.09     46.82 o 
  -7   6   6       72.61       54.31     17.79 o 
  -6   6   6      843.09      894.29     44.95 o 
  -5   6   6      639.99      701.38     37.46 o 
  -4   6   6       19.97       24.33     12.64 o 
  -3   6   6     2108.98     2238.99     73.98 o 
  -2   6   6    10370.47    10550.71    282.80 o 
  -1   6   6     1353.70     1376.55     47.76 o 
   0   6   6    17539.50    18242.51    474.77 o 
   1   6   6    22445.71    22555.13    410.19 o 
   2   6   6       86.09      103.31      7.95 o 
   3   6   6     1335.42     1280.36     30.74 o 
   4   6   6     4866.74     4729.90     93.36 o 
   5   6   6     6958.42     7020.64    135.74 o 
   6   6   6      922.74      954.22     28.14 o 
   7   6   6     2445.13     2548.79     59.46 o 
   8   6   6     1514.95     1508.43     41.35 o 
   9   6   6       15.00       29.12     10.53 o 
  10   6   6      135.18      196.65     27.16 o 
  11   6   6        1.55        7.49     16.86 o 
  12   6   6        0.04       -4.68     17.79 o 
  -9   7   6       35.53       29.03     19.66 o 
  -8   7   6       14.99       21.54     16.86 o 
  -7   7   6       13.21       42.14     16.86 o 
  -6   7   6       57.06       57.12     16.86 o 
  -5   7   6       69.08       79.60     16.86 o 
  -4   7   6      260.66      249.31     14.89 o 
  -3   7   6      133.43      190.09     19.66 o 
  -2   7   6        9.96       33.71     10.30 o 
  -1   7   6      812.66      807.20     33.71 o 
   0   7   6       82.63      112.37     13.11 o 
   1   7   6     1413.97     1561.02     51.50 o 
   2   7   6       15.14       30.21      6.26 o 
   3   7   6      543.99      545.14     18.20 o 
   4   7   6      241.46      266.50     14.51 o 
   5   7   6      126.25      115.79     10.91 o 
   6   7   6       18.55       27.46      8.26 o 
   7   7   6       21.62       39.40      8.92 o 
   8   7   6      102.81      117.87     19.20 o 
   9   7   6       39.34       54.78     11.86 o 
  10   7   6       18.40       29.03     16.86 o 
  11   7   6        9.85       23.41     18.73 o 
  12   7   6        0.05       12.17     17.79 o 
  -9   8   6       12.22        4.68     16.86 o 
  -8   8   6      159.41      157.32     26.22 o 
  -7   8   6      930.60      878.37     48.69 o 
  -6   8   6       38.32       63.68     17.79 o 
  -5   8   6     2324.10     2219.33     80.53 o 
  -4   8   6     2276.92     2261.47     79.60 o 
  -3   8   6      904.51      910.21     41.20 o 
  -2   8   6     2868.61     2738.11     87.09 o 
  -1   8   6     4077.56     3964.83    117.05 o 
   0   8   6      504.77      535.64     27.16 o 
   1   8   6     2808.24     2677.24     81.47 o 
   2   8   6    17105.04    17294.52    319.15 o 
   3   8   6     1630.97     1559.29     38.07 o 
   4   8   6     5252.93     5118.15    102.30 o 
   5   8   6     4976.94     4760.72     96.67 o 
   6   8   6      164.61      145.20     12.58 o 
   7   8   6      132.23      119.29     12.58 o 
   8   8   6       21.68       26.82      9.20 o 
   9   8   6     1889.10     1767.04     70.23 o 
  10   8   6      127.65      123.61     22.47 o 
  11   8   6      160.37      152.64     26.22 o 
  12   8   6       89.00       88.96     24.35 o 
  -8   9   6        1.87      -13.11     13.11 o 
  -7   9   6        7.25       -6.55     14.05 o 
  -6   9   6       24.85       43.08     16.86 o 
  -5   9   6      228.59      260.33     28.09 o 
  -4   9   6        0.15       50.57     15.92 o 
  -3   9   6       42.79       69.30     14.98 o 
  -2   9   6      153.43      147.02     18.73 o 
  -1   9   6        9.84        8.43      9.36 o 
   0   9   6        6.45        8.43      8.43 o 
   1   9   6      972.36      931.74     38.39 o 
   2   9   6        0.13       13.29      6.93 o 
   3   9   6      202.91      208.53     13.91 o 
   4   9   6        3.44        8.43      6.62 o 
   5   9   6      157.39      181.68     13.24 o 
   6   9   6        6.56        2.81      7.49 o 
   7   9   6       37.62       32.68     19.20 o 
   8   9   6       51.92       45.93     10.91 o 
   9   9   6       22.96       22.47     15.92 o 
  10   9   6       18.66       12.17     15.92 o 
  11   9   6        4.40       13.11     17.79 o 
  12   9   6        0.05       11.24     20.60 o 
  -8  10   6       19.26      -10.30     14.98 o 
  -7  10   6      300.76      279.05     32.77 o 
  -6  10   6      139.90      197.59     27.16 o 
  -5  10   6      134.47      130.16     22.47 o 
  -4  10   6      383.72      383.93     29.97 o 
  -3  10   6     1884.46     1852.25     70.23 o 
  -2  10   6       98.57       97.39     17.79 o 
  -1  10   6     3990.18     4039.74    122.67 o 
   0  10   6     1603.85     1613.46     58.99 o 
   1  10   6      164.00      177.92     18.73 o 
   2  10   6     1281.26     1279.16     49.63 o 
   3  10   6     3841.15     3845.41     97.86 o 
   4  10   6     2007.39     1964.26     48.00 o 
   5  10   6     1229.82     1237.08     35.08 o 
   6  10   6     5161.34     4979.18    103.27 o 
   7  10   6      417.31      413.50     20.40 o 
   8  10   6      524.54      528.37     24.11 o 
   9  10   6      259.40      234.11     28.09 o 
  10  10   6       65.99       77.72     20.60 o 
  11  10   6       17.06       12.17     17.79 o 
  -7  11   6       47.84       52.44     21.54 o 
  -6  11   6       64.95       98.32     22.47 o 
  -5  11   6       94.48       94.58     21.54 o 
  -4  11   6       72.56      101.13     20.60 o 
  -3  11   6        7.33       13.11     13.11 o 
  -2  11   6       96.15      100.20     18.73 o 
  -1  11   6      554.28      574.97     33.71 o 
   0  11   6      104.54      103.94     17.79 o 
   1  11   6       86.88      104.88     16.86 o 
   2  11   6      126.01      144.21     18.73 o 
   3  11   6       44.62       51.73      9.58 o 
   4  11   6      136.70      153.53     15.92 o 
   5  11   6       47.09       55.17     11.24 o 
   6  11   6      141.97      148.19     13.91 o 
   7  11   6        8.47       20.21      9.58 o 
   8  11   6        3.37       19.66     14.98 o 
   9  11   6       37.65       45.88     17.79 o 
  10  11   6       23.19       31.84     17.79 o 
  11  11   6        1.69      -15.92     15.92 o 
  -7  12   6       95.40      115.18     26.22 o 
  -6  12   6     1063.49      963.58     55.25 o 
  -5  12   6      179.21      198.52     28.09 o 
  -4  12   6        2.34        0.94     14.05 o 
  -3  12   6      253.24      276.25     29.97 o 
  -2  12   6     1238.36     1289.46     57.12 o 
  -1  12   6      143.09      217.25     25.28 o 
   0  12   6     2839.75     2674.43     90.83 o 
   1  12   6     2322.38     2310.16     80.53 o 
   2  12   6      482.14      443.87     30.90 o 
   3  12   6     2463.75     2386.65     58.26 o 
   4  12   6      903.75      895.98     30.12 o 
   5  12   6       79.72       77.31     11.86 o 
   6  12   6      257.85      344.07     43.08 o 
   7  12   6     1978.84     1952.02     51.53 o 
   8  12   6      140.24      118.93     21.54 o 
   9  12   6      151.84      186.35     27.16 o 
  10  12   6      246.19      238.79     31.84 o 
  11  12   6        7.27      -15.92     15.92 o 
  -6  13   6        3.77        2.81     17.79 o 
  -5  13   6        5.24        9.36     17.79 o 
  -4  13   6       49.07       57.12     19.66 o 
  -3  13   6       13.29        5.62     13.11 o 
  -2  13   6        0.80      -10.30     11.24 o 
  -1  13   6       70.67       55.25     15.92 o 
   0  13   6       18.53       28.09     13.11 o 
   1  13   6        1.03      -10.30     11.24 o 
   2  13   6       10.98       28.09     14.05 o 
   3  13   6       87.41      111.25     27.16 o 
   4  13   6       48.43       56.39     17.32 o 
   5  13   6        0.07        5.62      8.53 o 
   6  13   6      157.10      132.35     14.39 o 
   7  13   6        0.15        1.00     12.17 o 
   8  13   6        0.00       -8.43     13.11 o 
   9  13   6       10.11        1.87     15.92 o 
  10  13   6        6.86       -7.49     16.86 o 
  -5  14   6      884.33      814.69     52.44 o 
  -4  14   6      489.70      498.18     40.27 o 
  -3  14   6      188.49      191.03     27.16 o 
  -2  14   6      556.56      603.06     39.33 o 
  -1  14   6      139.97      135.78     22.47 o 
   0  14   6        1.81       -3.75     12.17 o 
   1  14   6      191.91      150.76     21.54 o 
   2  14   6     1124.90     1179.90     55.25 o 
   3  14   6        9.94       23.73     10.53 o 
   4  14   6     1357.04     1358.60     42.01 o 
   5  14   6      546.74      523.60     26.22 o 
   6  14   6       45.83       41.67     13.11 o 
   7  14   6      122.26      158.26     25.28 o 
   8  14   6      192.93      203.20     29.03 o 
   9  14   6      213.11      173.24     28.09 o 
  10  14   6        1.29        5.62     17.79 o 
  -4  15   6        0.33       30.90     21.54 o 
  -3  15   6      174.83      190.09     29.03 o 
  -2  15   6        7.64       26.22     17.79 o 
  -1  15   6        0.02       -4.68     13.11 o 
   0  15   6      270.37      287.48     31.84 o 
   1  15   6        4.00        4.68     13.11 o 
   2  15   6        1.69       -0.94     13.11 o 
   3  15   6      100.97      117.67     15.55 o 
   4  15   6       45.75       65.61     12.90 o 
   5  15   6       14.42       12.64     10.59 o 
   6  15   6       13.35       19.30     12.17 o 
   7  15   6        9.53       25.28     17.79 o 
   8  15   6       10.43        8.43     17.79 o 
   9  15   6        9.62       23.41     18.73 o 
  -3  16   6      588.47      672.35     47.76 o 
  -2  16   6      148.80      137.65     26.22 o 
  -1  16   6      680.06      632.09     44.01 o 
   0  16   6      340.43      381.13     38.39 o 
   1  16   6      211.13      191.03     28.09 o 
   2  16   6       42.79       58.06     19.66 o 
   3  16   6      317.89      330.92     22.84 o 
   4  16   6        5.74        7.02     10.59 o 
   5  16   6      388.58      402.23     24.11 o 
   6  16   6      351.70      404.54     36.52 o 
   7  16   6        4.79      -11.24     14.98 o 
   8  16   6      314.67      312.77     37.46 o 
   9  16   6       78.81       48.69     22.47 o 
  -2  17   6       46.07       41.20     20.60 o 
  -1  17   6       14.89       40.27     20.60 o 
   0  17   6       12.60        3.75     15.92 o 
   1  17   6       90.59       82.41     23.41 o 
   2  17   6       22.15        1.87     16.86 o 
   3  17   6        0.04       -1.43     11.20 o 
   4  17   6       62.90       58.69     13.91 o 
   5  17   6        5.68      -10.59     10.59 o 
   6  17   6        4.62       21.54     18.73 o 
   7  17   6        4.48        6.55     16.86 o 
   8  17   6       62.49       83.34     25.28 o 
   0  18   6      401.71      391.43     42.14 o 
   1  18   6      441.86      416.71     40.27 o 
   2  18   6       99.10       46.82     22.47 o 
   3  18   6      332.14      346.48     39.33 o 
   4  18   6       29.78       41.20     21.54 o 
   5  18   6        3.91        6.55     17.79 o 
   6  18   6       48.80       35.58     20.60 o 
  -4 -15   7        4.21      -16.86     18.73 o 
  -3 -15   7       24.53       22.47     20.60 o 
  -2 -15   7      231.77      223.81     32.77 o 
  -1 -15   7      190.47      250.03     34.65 o 
   0 -15   7        0.05       -1.87     18.73 o 
  -6 -14   7       37.93       38.39     24.35 o 
  -5 -14   7       12.98       34.65     20.60 o 
  -4 -14   7       62.56       30.90     20.60 o 
  -3 -14   7       14.56       61.80     21.54 o 
  -2 -14   7        2.99       -7.49     15.92 o 
  -1 -14   7        0.25       -0.94     17.79 o 
   0 -14   7        0.62      -15.92     15.92 o 
   1 -14   7       45.61       58.99     22.47 o 
   2 -14   7       41.06       44.95     21.54 o 
  -7 -13   7      281.24      324.94     39.33 o 
  -6 -13   7      159.43      239.73     34.65 o 
  -5 -13   7        8.32       -9.36     17.79 o 
  -4 -13   7     1046.45     1111.54     59.93 o 
  -3 -13   7       47.85       60.87     21.54 o 
  -2 -13   7      648.86      646.13     44.95 o 
  -1 -13   7      302.52      313.70     34.65 o 
   0 -13   7       22.20       32.77     18.73 o 
   1 -13   7       79.84       67.42     21.54 o 
   2 -13   7      179.92      180.73     28.09 o 
   3 -13   7      414.06      387.68     35.58 o 
   4 -13   7        7.06       20.60     19.66 o 
  -8 -12   7        7.08        1.87     21.54 o 
  -7 -12   7        0.01       -9.36     18.73 o 
  -6 -12   7       16.46        9.36     18.73 o 
  -5 -12   7        2.97      -10.30     16.86 o 
  -4 -12   7       72.88       89.90     21.54 o 
  -3 -12   7       42.50       25.28     16.86 o 
  -2 -12   7       61.07       67.42     19.66 o 
  -1 -12   7        2.64        2.81     14.98 o 
   0 -12   7       16.04       18.73     16.86 o 
   1 -12   7        0.36       21.54     15.92 o 
   2 -12   7        7.24       21.54     14.98 o 
   3 -12   7       25.91       52.44     17.79 o 
   4 -12   7       19.28       23.41     18.73 o 
   5 -12   7        9.21        5.62     18.73 o 
  -8 -11   7        2.55      -16.86     17.79 o 
  -7 -11   7      592.08      702.32     49.63 o 
  -6 -11   7      357.64      353.97     37.46 o 
  -5 -11   7        0.12      -13.11     13.11 o 
  -4 -11   7       21.64        9.36     15.92 o 
  -3 -11   7      235.43      291.23     31.84 o 
  -2 -11   7      598.17      646.13     41.20 o 
  -1 -11   7      381.61      350.22     31.84 o 
   0 -11   7     1607.53     1536.67     65.55 o 
   1 -11   7       19.79       20.60     15.92 o 
   2 -11   7      383.93      367.08     30.90 o 
   3 -11   7      438.39      431.69     33.71 o 
   4 -11   7      245.27      183.54     26.22 o 
   5 -11   7        9.78       11.24     16.86 o 
   6 -11   7      567.79      606.80     44.95 o 
  -9 -10   7        0.16      -17.79     17.79 o 
  -8 -10   7       23.16       -6.55     18.73 o 
  -7 -10   7        1.14        1.87     17.79 o 
  -6 -10   7       14.53        7.92     27.62 o 
  -5 -10   7       83.19      101.59     28.09 o 
  -4 -10   7       29.47        1.63     12.30 o 
  -3 -10   7       12.24      -10.21     10.21 o 
  -2 -10   7       25.95       10.40     11.70 o 
  -1 -10   7       92.37      118.13     15.47 o 
   0 -10   7      141.32      132.04     21.54 o 
   1 -10   7        0.15       22.47     14.98 o 
   2 -10   7      220.62      269.07     24.82 o 
   3 -10   7        0.17       17.97     27.16 o 
   4 -10   7       64.59       55.73     12.24 o 
   5 -10   7       46.46       23.72     26.69 o 
   6 -10   7       35.80       55.25     20.60 o 
   7 -10   7        5.06        4.68     17.79 o 
  -9  -9   7      175.42      150.76     29.03 o 
  -8  -9   7      612.11      602.12     44.95 o 
  -7  -9   7       73.75       97.71     17.98 o 
  -6  -9   7     1213.82     1227.23     45.06 o 
  -5  -9   7     1832.08     1970.15     58.37 o 
  -4  -9   7      265.47      300.11     21.82 o 
  -3  -9   7      393.55      440.72     24.75 o 
  -2  -9   7      783.21      761.86     31.20 o 
  -1  -9   7     1273.39     1260.59     39.96 o 
   0  -9   7      502.53      464.95     23.33 o 
   1  -9   7     1347.03     1313.07     38.73 o 
   2  -9   7      469.36      450.89     22.17 o 
   3  -9   7     1542.43     1399.80     42.04 o 
   4  -9   7     1253.36     1206.69     39.36 o 
   5  -9   7        6.59        2.07      9.58 o 
   6  -9   7      133.40       93.75     16.39 o 
   7  -9   7      306.20      305.27     33.71 o 
 -10  -8   7        4.42       28.09     20.60 o 
  -9  -8   7       27.19       19.66     19.66 o 
  -8  -8   7       20.00       26.84     14.98 o 
  -7  -8   7       13.64        5.22     13.16 o 
  -6  -8   7      103.50      104.05     17.06 o 
  -5  -8   7       34.09       37.85     12.62 o 
  -4  -8   7       26.40       48.29     13.48 o 
  -3  -8   7      533.99      498.85     25.87 o 
  -2  -8   7      221.14      186.33     17.55 o 
  -1  -8   7      199.16      231.38     18.13 o 
   0  -8   7        3.33       11.48      7.11 o 
   1  -8   7      167.12      162.33     11.87 o 
   2  -8   7       77.90       78.24     11.57 o 
   3  -8   7       78.24       71.83     13.58 o 
   4  -8   7      129.16      172.75     16.51 o 
   5  -8   7       81.29       99.84     20.60 o 
   6  -8   7        0.13        3.49     21.07 o 
   7  -8   7        4.03       23.52     11.57 o 
   8  -8   7        4.00        7.49     17.79 o 
 -10  -7   7       59.21       54.31     22.47 o 
  -9  -7   7      565.99      522.53     42.14 o 
  -8  -7   7      701.89      705.19     43.54 o 
  -7  -7   7      158.03      191.71     24.35 o 
  -6  -7   7       86.42       77.07     15.05 o 
  -5  -7   7     2017.50     1909.23     54.66 o 
  -4  -7   7     6062.29     6040.14    131.65 o 
  -3  -7   7      167.29      194.93     17.31 o 
  -2  -7   7     6555.21     6483.22    136.97 o 
  -1  -7   7      853.43      875.08     23.23 o 
   0  -7   7      205.34      206.34     12.37 o 
   1  -7   7      199.90      187.42     11.89 o 
   2  -7   7      757.53      716.85     25.14 o 
   3  -7   7      882.76      814.63     28.14 o 
   4  -7   7      744.67      696.72     26.81 o 
   5  -7   7     1284.90     1309.54     39.36 o 
   6  -7   7       29.95       63.24     11.92 o 
   7  -7   7      362.06      367.75     33.24 o 
   8  -7   7      374.17      398.92     36.52 o 
 -10  -6   7       13.02       14.05     19.66 o 
  -9  -6   7       51.35       52.30     18.73 o 
  -8  -6   7        1.38       10.54     19.20 o 
  -7  -6   7      116.65      121.09     17.98 o 
  -6  -6   7        0.08       -2.62     10.91 o 
  -5  -6   7       95.23       68.96     15.92 o 
  -4  -6   7      118.49       96.25     14.17 o 
  -3  -6   7        0.20       10.96      9.83 o 
  -2  -6   7       42.88       71.77     11.24 o 
  -1  -6   7       14.87       24.48      8.80 o 
   0  -6   7      785.19      775.22     20.93 o 
   1  -6   7       14.45       15.60      6.31 o 
   2  -6   7       44.65       26.46      6.44 o 
   3  -6   7        7.05       12.17      7.28 o 
   4  -6   7       35.30       41.16      9.58 o 
   5  -6   7      105.05      139.92     17.32 o 
   6  -6   7        1.48       11.10      8.92 o 
   7  -6   7       37.92       67.87     13.56 o 
   8  -6   7        0.06       25.28     12.58 o 
   9  -6   7        2.48      -14.05     15.92 o 
 -10  -5   7      202.68      182.60     30.90 o 
  -9  -5   7      271.28      313.32     25.85 o 
  -8  -5   7      590.59      544.75     30.12 o 
  -7  -5   7     3296.96     3248.04    145.61 o 
  -6  -5   7      927.98      929.47     35.46 o 
  -5  -5   7      713.31      693.97     29.69 o 
  -4  -5   7     2187.91     2204.35     75.85 o 
  -3  -5   7     5481.55     5331.70    114.09 o 
  -2  -5   7     1021.22      974.92     22.63 o 
  -1  -5   7     2848.36     2923.36     52.49 o 
   0  -5   7    13334.69    13292.16    207.55 o 
   1  -5   7       19.57       50.10      6.80 o 
   2  -5   7     5503.62     5506.66    103.63 o 
   3  -5   7      528.60      557.19     16.51 o 
   4  -5   7        0.87       22.32      8.26 o 
   5  -5   7      263.30      303.09     17.84 o 
   6  -5   7      771.88      760.25     28.09 o 
   7  -5   7      150.55      166.28     16.55 o 
   8  -5   7      387.84      410.56     24.50 o 
   9  -5   7      655.74      676.24     25.77 o 
  10  -5   7        5.62       14.98     18.73 o 
 -10  -4   7       12.34       16.86     18.73 o 
  -9  -4   7        0.77        8.84     15.92 o 
  -8  -4   7        8.61       10.68     12.47 o 
  -7  -4   7       24.08       31.16     12.80 o 
  -6  -4   7        8.28        9.31     11.06 o 
  -5  -4   7       66.43       76.99     12.99 o 
  -4  -4   7       67.45       88.02     14.98 o 
  -3  -4   7        1.15       13.02      7.96 o 
  -2  -4   7      103.62      118.02      7.87 o 
  -1  -4   7       43.74       54.22      6.21 o 
   0  -4   7        2.57        8.96      5.83 o 
   1  -4   7     1126.52     1048.51     23.01 o 
   2  -4   7      328.68      340.79     15.06 o 
   3  -4   7      284.62      331.97     12.50 o 
   4  -4   7      669.60      541.00     82.41 o 
   5  -4   7       49.35       41.77      8.92 o 
   6  -4   7      113.48       98.26     12.24 o 
   7  -4   7       29.34       30.22      9.87 o 
   8  -4   7       76.72      101.62     14.80 o 
   9  -4   7        2.70       32.31     11.92 o 
  10  -4   7       15.92       22.47     17.79 o 
 -10  -3   7      141.47      115.84     19.99 o 
  -9  -3   7       48.97       73.34     23.41 o 
  -8  -3   7       49.95       63.49     15.05 o 
  -7  -3   7      597.25      565.05     30.43 o 
  -6  -3   7     7430.31     7361.21    155.85 o 
  -5  -3   7     1368.05     1428.19     42.13 o 
  -4  -3   7     5288.18     5150.57    110.48 o 
  -2  -3   7     2937.40     2838.40     48.97 o 
  -1  -3   7      801.58      847.42     19.16 o 
   0  -3   7      802.21      676.33     20.66 o 
   1  -3   7    13223.91    12650.91    243.27 o 
   3  -3   7      843.38      769.22     18.28 o 
   4  -3   7     4940.53     4800.22    131.10 o 
   5  -3   7      142.29      129.30     12.37 o 
   6  -3   7       42.75       60.70     10.35 o 
   7  -3   7      785.70      750.08     28.09 o 
   8  -3   7        0.92       18.34     10.25 o 
   9  -3   7       62.06       98.04     15.23 o 
  10  -3   7      507.96      533.81     28.80 o 
 -10  -2   7       16.34       21.54     19.66 o 
  -9  -2   7        0.23       -1.92     12.30 o 
  -8  -2   7       40.91        2.63     11.61 o 
  -7  -2   7       60.08       71.81     14.39 o 
  -6  -2   7       88.50       90.29     14.39 o 
  -5  -2   7        1.45        1.30     13.58 o 
  -4  -2   7      516.84      548.26     42.61 o 
  -3  -2   7      210.06      236.66     24.35 o 
  -2  -2   7       18.80       25.54      4.87 o 
  -1  -2   7       11.25       26.55      4.12 o 
   0  -2   7      701.28      691.44     15.88 o 
   1  -2   7       22.18       12.57      3.85 o 
   2  -2   7       19.67       38.79     10.77 o 
   3  -2   7        2.08        4.38      3.60 o 
   4  -2   7       51.25       73.84      7.59 o 
   5  -2   7      274.58      259.39     20.60 o 
   6  -2   7      432.67      429.69     20.40 o 
   7  -2   7       74.38       70.50     11.20 o 
   8  -2   7       46.16       43.88     13.11 o 
   9  -2   7       32.21       35.40     11.86 o 
  10  -2   7       49.46       59.41     14.22 o 
  11  -2   7        3.73       -6.55     15.92 o 
 -10  -1   7       20.87       39.33     21.54 o 
  -9  -1   7      735.60      757.12     34.93 o 
  -8  -1   7      308.83      317.98     22.66 o 
  -7  -1   7      561.14      493.73     26.26 o 
  -6  -1   7      231.26      205.42     17.84 o 
  -5  -1   7     2010.85     2036.48     52.77 o 
  -4  -1   7     2103.15     2087.91     51.44 o 
  -3  -1   7      832.56      821.63     25.60 o 
  -2  -1   7    40117.34    38966.95    614.82 o 
  -1  -1   7    11388.70    11252.04    173.78 o 
   0  -1   7     8298.85     8658.61    134.66 o 
   1  -1   7     6081.86     6039.66    113.55 o 
   2  -1   7    14551.32    14865.69    271.81 o 
   3  -1   7      106.37      118.44     26.69 o 
   5  -1   7     5517.54     5493.23    109.89 o 
   6  -1   7      492.72      477.09     28.09 o 
   7  -1   7      744.51      688.95     26.10 o 
   8  -1   7       48.94       76.92     11.92 o 
   9  -1   7      139.08      106.54     14.52 o 
  10  -1   7       14.43        0.57     12.17 o 
  11  -1   7      107.93      100.18     20.60 o 
 -10   0   7       16.01       13.11     18.73 o 
  -9   0   7      225.06      223.81     29.97 o 
  -8   0   7      191.62      197.83     19.83 o 
  -7   0   7       39.85       30.28     11.70 o 
  -6   0   7       34.79       38.91     11.70 o 
  -5   0   7       63.15       80.24     12.24 o 
  -4   0   7      386.49      433.23     19.32 o 
  -3   0   7      412.04      434.97     11.51 o 
  -2   0   7      625.68      672.94     21.07 o 
  -1   0   7      616.41      649.10     16.51 o 
   0   0   7      123.82      153.42     11.44 o 
   1   0   7       95.66      144.03     13.58 o 
   2   0   7       27.19       18.83      4.68 o 
   3   0   7       76.29       95.81      7.09 o 
   4   0   7      118.06      138.40     17.32 o 
   5   0   7       14.54       27.03      6.93 o 
   6   0   7      281.51      298.12     16.64 o 
   7   0   7      124.06      132.22     13.56 o 
   8   0   7      191.42      180.02     27.16 o 
   9   0   7       72.44       70.81     12.90 o 
  10   0   7        0.63        6.87     10.91 o 
  11   0   7        1.78      -10.41     11.20 o 
 -10   1   7      137.52      137.65     28.09 o 
  -9   1   7      346.20      370.82     38.39 o 
  -8   1   7      608.02      607.94     29.60 o 
  -7   1   7     2928.60     2891.64     72.09 o 
  -6   1   7        5.70       20.22     14.51 o 
  -5   1   7     5476.87     5443.19    115.67 o 
  -4   1   7     4948.85     5154.96    108.38 o 
  -3   1   7       15.08       18.46      3.66 o 
  -2   1   7     7029.08     7317.98    142.39 o 
  -1   1   7    25152.65    25177.21    382.08 o 
   0   1   7     5711.25     5736.82    106.60 o 
   1   1   7     6370.68     6641.13    176.05 o 
   2   1   7    14978.19    14705.63    379.25 o 
   3   1   7     6937.53     6966.38    189.16 o 
   4   1   7     1389.02     1526.88     35.59 o 
   5   1   7      485.25      515.06     20.60 o 
   6   1   7     3344.98     3361.91     72.14 o 
   7   1   7      477.59      563.36     28.56 o 
   8   1   7      456.80      433.76     21.45 o 
   9   1   7      297.10      336.46     20.49 o 
  10   1   7       90.53      119.82     16.21 o 
  11   1   7       94.84      105.82     23.41 o 
 -10   2   7       37.09       45.88     21.54 o 
  -9   2   7        5.45        4.68     16.86 o 
  -8   2   7       46.21       58.99     19.66 o 
  -7   2   7        5.36       14.71     11.20 o 
  -6   2   7      107.97      119.16     14.22 o 
  -5   2   7      129.39      127.60     30.90 o 
  -4   2   7       42.48       76.03     11.24 o 
  -3   2   7      123.51      147.02     10.91 o 
  -2   2   7      193.65      193.20     19.57 o 
  -1   2   7        3.90        3.58     12.17 o 
   0   2   7     1985.93     2066.84     41.35 o 
   1   2   7      306.22      328.69     16.86 o 
   2   2   7       66.67       75.85     10.30 o 
   4   2   7        0.45       -0.94      9.36 o 
   5   2   7      138.80      142.53     11.02 o 
   6   2   7       68.60       57.42      8.92 o 
   7   2   7       10.58        2.45      8.53 o 
   8   2   7        2.86        7.69      9.58 o 
   9   2   7       18.93       32.54     10.53 o 
  10   2   7       37.15       55.47     13.24 o 
  11   2   7        8.93       46.82     19.66 o 
  12   2   7        0.02      -11.24     17.79 o 
 -10   3   7      207.87      205.08     31.84 o 
  -9   3   7       68.88       77.72     21.54 o 
  -8   3   7        0.46      -12.17     12.17 o 
  -7   3   7       88.31       84.57     13.91 o 
  -6   3   7     1334.61     1400.52     41.05 o 
  -5   3   7      138.93      137.21     13.56 o 
  -4   3   7     6085.35     5918.06    122.36 o 
  -3   3   7     2072.14     1849.67     44.30 o 
  -2   3   7        0.38        8.93      7.49 o 
  -1   3   7     3210.37     3272.43     64.56 o 
   0   3   7     9853.30    10114.84    185.40 o 
   1   3   7    14489.22    14922.57    270.82 o 
   2   3   7     6598.75     6969.93    129.07 o 
   3   3   7    24965.20    21083.88   2614.03 o 
   4   3   7     7868.08     7819.00    147.64 o 
   5   3   7     1655.19     1652.19     39.00 o 
   6   3   7      668.59      657.54     22.78 o 
   7   3   7     1005.28      999.10     30.74 o 
   8   3   7      871.22      842.51     52.44 o 
   9   3   7       84.19       94.12     19.66 o 
  10   3   7      328.88      326.99     28.56 o 
  11   3   7        0.09       18.73     17.79 o 
  12   3   7      130.92      107.69     25.28 o 
 -10   4   7       61.74       42.14     21.54 o 
  -9   4   7       31.56       35.58     18.73 o 
  -8   4   7       74.72       65.55     19.66 o 
  -7   4   7       71.94       75.85     17.79 o 
  -6   4   7      135.59      125.96     18.26 o 
  -5   4   7      116.04      133.42     12.90 o 
  -4   4   7        0.57       14.85      6.93 o 
  -3   4   7      104.52      113.90     10.25 o 
  -2   4   7      153.74      190.09     14.98 o 
  -1   4   7       28.16       46.82      8.43 o 
   0   4   7      234.68      232.23     14.98 o 
   1   4   7     1831.43     1863.68     38.63 o 
   2   4   7      146.04      207.86      8.49 o 
   3   4   7       13.52       39.58      5.17 o 
   4   4   7        2.78       12.00      5.17 o 
   5   4   7      118.35      131.82     16.86 o 
   6   4   7        1.92       14.30      7.19 o 
   7   4   7      154.95      152.92     21.07 o 
   8   4   7      258.16      249.90     17.84 o 
   9   4   7       18.46       -1.40      8.61 o 
  10   4   7       18.16       15.83     15.45 o 
  11   4   7       28.89       60.87     20.60 o 
  12   4   7        0.04       15.92     18.73 o 
 -10   5   7        0.28      -14.05     16.86 o 
  -9   5   7      650.65      648.01     45.88 o 
  -8   5   7      513.59      609.61     41.20 o 
  -7   5   7       97.16      117.05     21.54 o 
  -6   5   7      631.11      616.17     36.52 o 
  -5   5   7      320.56      304.76     17.84 o 
  -4   5   7     1289.60     1211.64     34.10 o 
  -3   5   7     5492.00     5813.98    119.05 o 
  -2   5   7    12122.07    12242.83    324.94 o 
  -1   5   7      219.85      255.64     15.92 o 
   0   5   7    32859.46    34042.64    614.13 o 
   1   5   7     2539.12     2446.56     50.27 o 
   3   5   7      981.91      910.03     23.06 o 
   4   5   7     4439.79     4244.25     84.41 o 
   5   5   7     8829.40     9233.24    175.14 o 
   6   5   7      129.14      123.55     11.57 o 
   7   5   7     3359.13     3260.64     71.51 o 
   8   5   7      451.35      536.94     23.50 o 
   9   5   7        5.14        7.77      8.92 o 
  10   5   7       26.99       24.12     10.91 o 
  11   5   7       95.94       94.58     22.47 o 
  12   5   7       98.88       88.02     24.35 o 
  -9   6   7       21.14       31.84     19.66 o 
  -8   6   7        0.66       18.73     16.86 o 
  -7   6   7       44.19       30.90     15.92 o 
  -6   6   7       29.61       31.84     14.05 o 
  -5   6   7        1.17        9.36      7.59 o 
  -4   6   7      137.72      130.48     11.71 o 
  -3   6   7      363.45      330.56     23.41 o 
  -2   6   7      425.53      440.12     24.35 o 
  -1   6   7     1863.84     2003.01     63.68 o 
   0   6   7       27.24       68.36     10.30 o 
   1   6   7      271.87      271.79     17.79 o 
   3   6   7      233.38      284.38     12.13 o 
   4   6   7       11.24       18.40      5.60 o 
   5   6   7        0.28       -1.40      8.90 o 
   6   6   7      415.10      428.46     22.47 o 
   7   6   7       13.76       16.26      8.43 o 
   8   6   7        3.79        5.47      8.53 o 
   9   6   7       22.20       18.76     10.25 o 
  10   6   7       23.94        5.62     14.98 o 
  11   6   7        0.02       15.92     15.92 o 
  12   6   7       19.25       44.01     21.54 o 
  -9   7   7        7.22       13.11     17.79 o 
  -8   7   7      817.76      895.22     52.44 o 
  -7   7   7     1333.81     1313.81     61.80 o 
  -6   7   7       55.99       73.98     17.79 o 
  -5   7   7     2466.50     2443.13     86.15 o 
  -4   7   7       58.38       87.10     11.71 o 
  -3   7   7        2.99       10.30      8.43 o 
  -2   7   7     1535.62     1631.25     57.12 o 
  -1   7   7     1075.70     1028.20     39.33 o 
   0   7   7     2123.27     2150.97     67.42 o 
   1   7   7    11994.75    12225.36    227.45 o 
   2   7   7    20121.49    20021.52    366.16 o 
   3   7   7       25.12       63.64     11.24 o 
   4   7   7     6884.72     6792.38    131.11 o 
   5   7   7     5378.74     5421.55    107.93 o 
   6   7   7     2830.25     2845.84     63.23 o 
   7   7   7      353.39      405.60     23.88 o 
   8   7   7     2025.57     2015.30     50.99 o 
   9   7   7      886.21      989.95     33.77 o 
  10   7   7      193.75      184.48     26.22 o 
  11   7   7       53.12       40.27     18.73 o 
  12   7   7        1.05       37.46     20.60 o 
  -9   8   7        3.71        3.75     16.86 o 
  -8   8   7        4.25       -4.68     14.98 o 
  -7   8   7        5.41        7.49     14.05 o 
  -6   8   7       45.50       58.99     16.86 o 
  -5   8   7        6.93        6.55     11.24 o 
  -4   8   7       56.32       72.10     15.92 o 
  -3   8   7      205.95      220.06     22.47 o 
  -2   8   7       61.36       64.61     13.11 o 
  -1   8   7      122.59      132.97     15.92 o 
   0   8   7       17.50       29.97      9.36 o 
   1   8   7      318.23      318.38     19.66 o 
   2   8   7      125.30      117.64     10.25 o 
   3   8   7      126.18      172.79     12.24 o 
   4   8   7       45.11       66.12      8.53 o 
   5   8   7       30.81       48.51      8.90 o 
   6   8   7      129.92      153.34     14.98 o 
   7   8   7       22.51       26.69      9.27 o 
   8   8   7       95.78      109.03     20.13 o 
   9   8   7       26.58       38.59     20.13 o 
  10   8   7        4.78        3.75     14.98 o 
  11   8   7       35.45       30.90     18.73 o 
  12   8   7        5.71       35.58     20.60 o 
  -8   9   7       17.38       13.11     16.86 o 
  -7   9   7      447.18      395.17     34.65 o 
  -6   9   7     1333.31     1327.85     60.87 o 
  -5   9   7      110.01      122.67     21.54 o 
  -4   9   7     4782.72     4810.42    147.96 o 
  -3   9   7     1784.86     1842.89     68.36 o 
  -2   9   7      617.21      649.88     33.71 o 
  -1   9   7     1786.61     1890.64     65.55 o 
   0   9   7      462.96      440.12     25.28 o 
   1   9   7      180.65      192.90     18.73 o 
   2   9   7     3173.14     3135.16     67.53 o 
   3   9   7     6329.50     6101.75    120.84 o 
   4   9   7        2.42       21.07      7.28 o 
   5   9   7     6810.20     6400.79    127.13 o 
   6   9   7     1811.23     1755.37     88.02 o 
   7   9   7       26.71       14.62     10.77 o 
   8   9   7       23.51       20.60      9.93 o 
   9   9   7      358.64      370.82     30.90 o 
  10   9   7      633.37      619.91     41.20 o 
  11   9   7       21.98       16.86     17.79 o 
  12   9   7      114.60      137.65     28.09 o 
  -8  10   7       25.22       59.93     20.60 o 
  -7  10   7        1.01        9.36     15.92 o 
  -6  10   7        9.97        8.43     14.05 o 
  -5  10   7      143.32      165.75     24.35 o 
  -4  10   7        0.66       -6.55     11.24 o 
  -3  10   7       71.25       88.02     18.73 o 
  -2  10   7       14.00       11.24     12.17 o 
  -1  10   7        1.35       14.05     11.24 o 
   0  10   7        0.09       10.30      9.36 o 
   1  10   7       22.85       29.97     11.24 o 
   2  10   7      421.48      431.13     27.62 o 
   3  10   7        0.25        3.65      6.26 o 
   4  10   7       23.24       31.13      7.95 o 
   5  10   7      377.59      407.23     21.07 o 
   6  10   7        9.92       29.24      8.92 o 
   7  10   7       83.79       73.47     11.57 o 
   8  10   7       92.56       78.65     13.19 o 
   9  10   7       17.29        8.43     14.98 o 
  10  10   7        1.96       11.24     14.98 o 
  11  10   7        0.71        7.49     16.86 o 
  -7  11   7      354.40      375.51     40.27 o 
  -6  11   7      580.04      579.65     42.14 o 
  -5  11   7      179.74      182.60     26.22 o 
  -4  11   7       44.29       61.80     17.79 o 
  -3  11   7      864.42      906.46     46.82 o 
  -2  11   7     2574.53     2509.62     88.02 o 
  -1  11   7      280.88      276.25     25.28 o 
   0  11   7     4914.15     4967.74    147.96 o 
   1  11   7      131.75      191.03     21.54 o 
   2  11   7      938.65      869.94     40.27 o 
   3  11   7      786.09      783.26     27.15 o 
   4  11   7      278.05      262.29     25.75 o 
   5  11   7      101.88      121.85     12.58 o 
   6  11   7      915.02      962.57     67.42 o 
   7  11   7     2648.59     2454.61     59.86 o 
   8  11   7       17.86       32.77     11.26 o 
   9  11   7      606.63      562.79     38.39 o 
  10  11   7      292.43      279.05     31.84 o 
  11  11   7       58.83       65.55     21.54 o 
  -6  12   7       11.46       27.16     19.66 o 
  -5  12   7        8.72       20.60     16.86 o 
  -4  12   7       11.09       -1.87     13.11 o 
  -3  12   7      102.52      114.24     21.54 o 
  -2  12   7        2.10       -0.94     12.17 o 
  -1  12   7       48.30       80.53     17.79 o 
   0  12   7      812.93      854.02     43.08 o 
   1  12   7      191.42      192.90     22.47 o 
   2  12   7      494.40      454.17     30.90 o 
   3  12   7        0.23        4.68      7.95 o 
   4  12   7       14.14        0.28      7.59 o 
   5  12   7       36.11       39.44     10.30 o 
   6  12   7       34.41       44.04      9.93 o 
   7  12   7      250.27      244.56     18.40 o 
   8  12   7       12.62       10.30      9.93 o 
   9  12   7       37.51       16.86     15.92 o 
  10  12   7       29.33       47.76     19.66 o 
  11  12   7        0.03        1.87     16.86 o 
  -6  13   7      184.84      213.51     32.77 o 
  -5  13   7     1158.98     1327.85     66.49 o 
  -4  13   7      157.82      188.22     29.03 o 
  -3  13   7       98.33      124.54     22.47 o 
  -2  13   7      780.86      728.54     42.14 o 
  -1  13   7      728.63      773.49     43.08 o 
   0  13   7       44.86       58.06     15.92 o 
   1  13   7     1881.94     1738.94     67.42 o 
   2  13   7     1398.12     1282.90     56.19 o 
   3  13   7      466.11      493.67     23.18 o 
   4  13   7     1050.74      988.48     33.11 o 
   5  13   7      171.08      172.03     15.85 o 
   6  13   7       77.09       75.08     18.73 o 
   7  13   7      209.74      219.80     32.77 o 
   8  13   7      542.62      583.39     39.33 o 
   9  13   7       10.35       15.92     16.86 o 
  10  13   7      244.35      261.26     32.77 o 
  -5  14   7       37.76       61.80     23.41 o 
  -4  14   7       23.45       16.86     19.66 o 
  -3  14   7       61.66       72.10     20.60 o 
  -2  14   7       27.87        2.81     13.11 o 
  -1  14   7      148.22      134.85     22.47 o 
   0  14   7        5.65       27.16     14.05 o 
   1  14   7       17.51       28.09     14.05 o 
   2  14   7        0.00        1.87     12.17 o 
   3  14   7       12.83        7.83      9.20 o 
   4  14   7        6.20        6.55      9.27 o 
   5  14   7        0.06        8.94      9.58 o 
   6  14   7      159.10      171.60     16.88 o 
   7  14   7        3.25       -9.20      9.20 o 
   8  14   7       18.67       23.41     16.86 o 
   9  14   7        0.02       12.17     16.86 o 
  10  14   7        0.72      -15.92     15.92 o 
  -4  15   7      966.17     1088.13     59.93 o 
  -3  15   7       97.92      104.88     24.35 o 
  -2  15   7      404.29      424.20     36.52 o 
  -1  15   7      675.47      639.58     42.14 o 
   0  15   7       35.81       35.58     16.86 o 
   1  15   7       14.08        8.43     13.11 o 
   2  15   7      162.81      199.46     26.22 o 
   3  15   7      690.86      709.27     30.12 o 
   4  15   7        6.10        8.28     10.25 o 
   5  15   7     1074.74     1088.76     37.73 o 
   6  15   7       84.60       95.97     14.57 o 
   7  15   7      248.18      233.17     29.97 o 
   8  15   7       88.74       81.47     22.47 o 
   9  15   7       25.33       26.22     19.66 o 
  -3  16   7       18.96       25.28     20.60 o 
  -2  16   7       31.41       26.22     19.66 o 
  -1  16   7       13.58       -1.87     14.98 o 
   0  16   7        0.48       30.90     15.92 o 
   1  16   7        6.73        0.00     14.05 o 
   2  16   7      167.47      165.75     26.22 o 
   3  16   7       34.57       30.93     11.86 o 
   4  16   7        0.44       11.58     10.91 o 
   5  16   7       47.43       59.95     13.56 o 
   6  16   7        0.21        9.88     10.91 o 
   7  16   7        0.04       17.79     17.79 o 
   8  16   7       16.96       17.79     18.73 o 
   9  16   7        1.27        2.81     17.79 o 
  -2  17   7      197.97      276.25     36.52 o 
  -1  17   7      150.28      138.59     27.16 o 
   0  17   7      997.27     1047.86     57.12 o 
   1  17   7       81.38       80.53     22.47 o 
   2  17   7      135.27      120.80     26.22 o 
   3  17   7      283.69      285.19     23.81 o 
   4  17   7       20.95       28.17     14.51 o 
   5  17   7        2.10        4.10     10.53 o 
   6  17   7      187.89      194.66     20.40 o 
   7  17   7       82.36       72.10     22.47 o 
   8  17   7       19.99       29.03     19.66 o 
   0  18   7       25.98       38.39     20.60 o 
   1  18   7        4.51       10.30     18.73 o 
   2  18   7        1.42      -13.11     16.86 o 
   3  18   7       11.83       -7.49     17.79 o 
   4  18   7        1.96        7.49     17.79 o 
   5  18   7        7.75      -10.30     16.86 o 
   6  18   7        1.74       13.11     18.73 o 
  -5 -14   8      143.67      138.59     29.03 o 
  -4 -14   8      459.88      464.47     42.14 o 
  -3 -14   8       16.83       55.25     21.54 o 
  -2 -14   8      125.45      117.99     26.22 o 
  -1 -14   8       33.92       38.39     20.60 o 
   0 -14   8       78.49       70.23     22.47 o 
   1 -14   8        3.32       26.22     20.60 o 
   2 -14   8      377.12      385.81     40.27 o 
  -6 -13   8        0.43      -12.17     17.79 o 
  -5 -13   8       22.93        9.36     19.66 o 
  -4 -13   8       11.07       16.86     18.73 o 
  -3 -13   8       44.73       65.55     21.54 o 
  -2 -13   8       30.08       24.35     17.79 o 
  -1 -13   8       14.24       15.92     17.79 o 
   0 -13   8        0.38      -14.05     14.05 o 
   1 -13   8        4.44       14.05     16.86 o 
   2 -13   8       25.38        6.55     17.79 o 
   3 -13   8        0.04      -16.86     16.86 o 
  -7 -12   8      259.96      271.56     36.52 o 
  -6 -12   8      185.12      196.65     31.84 o 
  -5 -12   8       74.84       80.53     23.41 o 
  -4 -12   8      217.21      200.40     29.03 o 
  -3 -12   8      917.48      966.39     53.38 o 
  -2 -12   8      156.50      178.86     27.16 o 
  -1 -12   8      577.06      529.08     39.33 o 
   0 -12   8      468.41      497.24     38.39 o 
   1 -12   8       14.46        0.94     14.98 o 
   2 -12   8      195.72      167.62     26.22 o 
   3 -12   8       78.22       84.28     21.54 o 
   4 -12   8       53.47       80.53     21.54 o 
  -8 -11   8        0.29        2.81     21.54 o 
  -7 -11   8       10.09       -6.55     19.66 o 
  -6 -11   8       27.49       41.20     20.60 o 
  -5 -11   8       40.28       18.24     17.79 o 
  -4 -11   8       11.16       12.76     12.04 o 
  -3 -11   8        5.64       -8.70     11.24 o 
  -2 -11   8       30.96       39.06     13.48 o 
  -1 -11   8       93.08       84.28     20.60 o 
   0 -11   8        3.87       -2.81     14.98 o 
   1 -11   8      219.89      231.30     28.09 o 
   2 -11   8        5.78       32.77     16.86 o 
   3 -11   8       12.62       34.65     15.92 o 
   4 -11   8        5.67        6.55     14.98 o 
   5 -11   8        5.02       -2.81     15.92 o 
  -8 -10   8      500.94      599.31     46.82 o 
  -7 -10   8      173.49      211.63     31.84 o 
  -6 -10   8     1438.90     1464.87     52.26 o 
  -5 -10   8      289.93      389.72     27.19 o 
  -4 -10   8        7.43       -4.81     16.39 o 
  -3 -10   8      431.95      395.14     24.97 o 
  -2 -10   8      567.74      606.43     29.45 o 
  -1 -10   8     1280.94     1335.31     43.28 o 
   0 -10   8      718.25      697.64     42.14 o 
   1 -10   8     1740.43     1599.42     65.55 o 
   2 -10   8       31.05       68.42     13.11 o 
   3 -10   8      512.57      475.86     24.47 o 
   4 -10   8      159.88      175.00     17.84 o 
   5 -10   8        0.76      -13.11     14.05 o 
   6 -10   8       31.47       41.20     19.66 o 
  -9  -9   8        5.36      -12.17     17.79 o 
  -8  -9   8        2.37       14.05     18.73 o 
  -7  -9   8        1.99       18.22     15.92 o 
  -6  -9   8        0.33       -5.62     12.76 o 
  -5  -9   8        6.59        6.18     12.47 o 
  -4  -9   8      241.06      242.21     21.58 o 
  -3  -9   8        4.05       -9.87      9.87 o 
  -2  -9   8       58.97       51.16     12.99 o 
  -1  -9   8      225.90      194.30     17.73 o 
   0  -9   8        2.55        3.90     10.12 o 
   1  -9   8        5.40        6.48      8.53 o 
   2  -9   8       34.26       26.98     10.25 o 
   3  -9   8        6.70       16.86      9.93 o 
   4  -9   8        0.02       12.56     15.92 o 
   5  -9   8       14.00       38.86     11.92 o 
   6  -9   8        0.04        2.81     15.92 o 
  -9  -8   8      128.90       85.21     25.28 o 
  -8  -8   8      262.69      278.70     27.19 o 
  -7  -8   8      212.22      210.38     22.72 o 
  -6  -8   8       10.63        1.83     12.99 o 
  -5  -8   8     2335.65     2357.59     65.19 o 
  -4  -8   8     2742.29     2770.65     72.12 o 
  -3  -8   8       28.36       39.83     12.30 o 
  -2  -8   8     2970.35     3017.79     73.84 o 
  -1  -8   8     1293.50     1352.73     41.46 o 
   0  -8   8       76.82       87.59     10.09 o 
   1  -8   8        7.63       11.26      7.23 o 
   2  -8   8     1111.29     1081.57     33.43 o 
   3  -8   8      322.99      333.80     19.20 o 
   4  -8   8      309.37      375.96     21.51 o 
   5  -8   8      849.55      770.91     30.44 o 
   6  -8   8       15.21       25.56     19.20 o 
 -10  -7   8        7.75       -4.68     18.73 o 
  -9  -7   8        3.07        4.66     15.17 o 
  -8  -7   8        3.75       18.83     14.55 o 
  -7  -7   8       24.90        8.63     13.16 o 
  -6  -7   8       59.02       32.03     29.50 o 
  -5  -7   8      209.72      196.23     19.99 o 
  -4  -7   8       40.15       35.34     12.30 o 
  -3  -7   8        1.68       -4.68     10.30 o 
  -2  -7   8       55.47       61.39     12.80 o 
  -1  -7   8      129.75      131.78     10.77 o 
   0  -7   8       93.62       98.60     10.09 o 
   1  -7   8       20.61       11.21      9.26 o 
   2  -7   8      138.07      124.67     12.53 o 
   3  -7   8      212.61      234.37     17.18 o 
   4  -7   8      101.37      122.40     13.86 o 
   5  -7   8        6.35       30.45     10.25 o 
   6  -7   8      150.86      148.76     16.55 o 
   7  -7   8        1.29       -5.05     10.91 o 
 -10  -6   8      369.72      334.30     39.33 o 
  -9  -6   8        0.12      -13.61     13.61 o 
  -8  -6   8      897.53      794.00     36.39 o 
  -7  -6   8     1394.00     1367.58     47.59 o 
  -6  -6   8        1.41       18.01     11.91 o 
  -5  -6   8     1295.71     1232.96     41.99 o 
  -4  -6   8     2643.28     2495.39     64.53 o 
  -3  -6   8     4068.45     3932.14     89.98 o 
  -2  -6   8      161.30      165.95     15.30 o 
  -1  -6   8     4592.65     4569.01     78.73 o 
   0  -6   8     4401.93     4477.80     77.23 o 
   1  -6   8      488.01      487.20     16.66 o 
   2  -6   8      739.68      781.58     21.55 o 
   3  -6   8     1700.95     1576.09     41.65 o 
   4  -6   8      648.69      713.04     26.39 o 
   5  -6   8      397.52      405.17     21.16 o 
   6  -6   8      623.39      680.29     36.05 o 
   7  -6   8        1.83       13.90     10.91 o 
   8  -6   8      376.91      421.39     36.52 o 
 -10  -5   8        0.35       -4.02     14.88 o 
  -9  -5   8        2.28        7.37     14.18 o 
  -8  -5   8        3.55       -4.12     13.16 o 
  -7  -5   8       16.03        3.65     24.35 o 
  -6  -5   8       19.84       13.65     11.77 o 
  -5  -5   8       11.77       12.31     14.05 o 
  -4  -5   8        4.55        4.95     12.64 o 
  -3  -5   8       10.04        8.36      8.79 o 
  -2  -5   8       35.59       43.74      6.35 o 
  -1  -5   8       59.05       58.86     12.33 o 
   0  -5   8      206.90      270.37     12.93 o 
   1  -5   8      848.16      811.76     20.85 o 
   2  -5   8        8.04       11.13      5.90 o 
   3  -5   8      121.25      112.60      9.43 o 
   4  -5   8        4.41        6.19     13.11 o 
   5  -5   8       72.80       98.37     12.13 o 
   6  -5   8        8.53       11.24      8.61 o 
   7  -5   8       45.26       73.95     13.58 o 
   8  -5   8       62.55       94.47     15.73 o 
 -10  -4   8       15.53       10.06     15.93 o 
  -9  -4   8      130.00      138.88     19.99 o 
  -8  -4   8       68.09       97.37     17.30 o 
  -7  -4   8      588.68      514.14     30.43 o 
  -6  -4   8     2294.95     2249.23     61.20 o 
  -5  -4   8      103.03      113.09     14.84 o 
  -4  -4   8     2150.12     2117.26     73.98 o 
  -3  -4   8     5610.93     5305.98    329.15 o 
  -2  -4   8     1842.21     1777.77     34.43 o 
  -1  -4   8      164.03      203.74     10.39 o 
   0  -4   8    13448.12    13128.91    204.65 o 
   1  -4   8     8148.56     8177.66    130.67 o 
   2  -4   8       13.27       45.08      6.44 o 
   3  -4   8     5960.19     5552.44    110.56 o 
   4  -4   8      944.36      974.35     29.99 o 
   5  -4   8      104.12      127.26     14.51 o 
   6  -4   8      111.17      127.15     13.47 o 
   7  -4   8      241.03      282.35     19.73 o 
   8  -4   8       40.75       44.60     12.53 o 
   9  -4   8      141.71      156.10     18.86 o 
 -10  -3   8        2.84        1.93     15.05 o 
  -9  -3   8        0.47        6.64     12.76 o 
  -8  -3   8        1.98       -5.57     13.11 o 
  -7  -3   8       13.32       38.62     17.32 o 
  -6  -3   8       22.30       10.03     11.24 o 
  -5  -3   8        7.74       18.05      9.76 o 
  -4  -3   8      130.08      133.36     13.95 o 
  -3  -3   8       14.48       27.16     10.30 o 
  -2  -3   8       51.17       58.88      5.93 o 
  -1  -3   8       57.24       70.56     10.01 o 
   0  -3   8      358.21      351.51     26.62 o 
   1  -3   8       99.28      129.98     10.59 o 
   2  -3   8        2.19       18.44      4.96 o 
   3  -3   8        8.59        9.18      6.80 o 
   4  -3   8      136.20      151.14     15.36 o 
   5  -3   8        4.35       -6.93      6.93 o 
   6  -3   8       41.09       37.73     19.20 o 
   7  -3   8        4.07       -2.61      7.59 o 
   8  -3   8       60.32       43.21     11.57 o 
   9  -3   8       51.21       63.57     20.60 o 
 -10  -2   8        5.08        0.00     17.79 o 
  -9  -2   8      233.29      212.99     22.40 o 
  -8  -2   8      171.53      218.93     26.69 o 
  -7  -2   8        7.41       29.78     12.47 o 
  -6  -2   8     1852.11     1773.96     50.39 o 
  -5  -2   8     6258.31     6272.50    133.64 o 
  -4  -2   8      154.19      144.74     13.95 o 
  -3  -2   8     9211.35     8851.10    240.66 o 
  -2  -2   8     9895.65     9914.78    155.12 o 
  -1  -2   8     2378.71     2450.22     53.71 o 
   0  -2   8     3298.09     3440.94     57.96 o 
   1  -2   8    12505.54    12543.19    194.60 o 
   2  -2   8     2122.04     1862.97     34.43 o 
   3  -2   8      199.20      211.95     55.72 o 
   4  -2   8     4537.98     4330.03    121.74 o 
   5  -2   8     1500.36     1549.78     53.38 o 
   6  -2   8      881.13      875.81     29.19 o 
   7  -2   8      906.24      891.12     50.57 o 
   8  -2   8      102.72      117.33     20.13 o 
   9  -2   8       42.93       75.22     13.86 o 
  10  -2   8       91.38       93.64     23.41 o 
 -10  -1   8       33.43       42.14     21.54 o 
  -9  -1   8        0.95       20.27     13.68 o 
  -8  -1   8        3.34       -3.72     26.69 o 
  -7  -1   8      165.70      154.81     17.46 o 
  -6  -1   8      857.61      747.13     30.53 o 
  -5  -1   8      441.93      427.22     22.49 o 
  -4  -1   8       21.15       17.65      7.94 o 
  -3  -1   8       68.39       88.94     13.58 o 
  -2  -1   8      471.86      489.63     11.40 o 
  -1  -1   8      105.32      145.47     10.23 o 
   0  -1   8        3.14       16.30      4.33 o 
   1  -1   8       33.89       56.36      4.90 o 
   2  -1   8      489.26      517.49     15.73 o 
   3  -1   8       21.18       13.50      7.49 o 
   4  -1   8        1.30        3.60      4.27 o 
   6  -1   8        1.08       23.58     16.39 o 
   7  -1   8        9.00       27.87      9.45 o 
   8  -1   8        6.57       25.93      9.58 o 
   9  -1   8        6.06       -4.06     11.71 o 
  10  -1   8        2.69      -10.25     10.25 o 
 -10   0   8      421.85      407.35     39.33 o 
  -9   0   8        7.33       -3.75     15.92 o 
  -8   0   8      470.41      490.03     28.27 o 
  -7   0   8       13.39       12.93     26.69 o 
  -6   0   8      532.52      507.34     24.93 o 
  -5   0   8      453.93      428.83     22.49 o 
  -4   0   8     1871.25     1864.22     47.45 o 
  -3   0   8      207.87      174.35      7.41 o 
  -2   0   8    10525.23    10476.03    162.89 o 
  -1   0   8    21314.35    20774.27    432.24 o 
   0   0   8      645.85      656.45     14.76 o 
   1   0   8     5547.68     5322.91     99.93 o 
   2   0   8    14860.49    15309.33    365.21 o 
   3   0   8     5301.51     5374.02    164.34 o 
   4   0   8       32.68       59.93      8.43 o 
   5   0   8     7606.21     7288.20    196.65 o 
   6   0   8     2270.47     2374.90     55.51 o 
   7   0   8        0.57       16.05     14.98 o 
   8   0   8      514.18      525.39     23.73 o 
   9   0   8      119.99      131.13     16.13 o 
  10   0   8       14.22       26.55     12.24 o 
  11   0   8        9.14       36.52     17.79 o 
 -10   1   8       16.98        1.87     19.66 o 
  -9   1   8        7.72       13.11     17.79 o 
  -8   1   8       10.17       17.00     12.12 o 
  -7   1   8      483.76      485.08     26.26 o 
  -6   1   8      670.84      651.71     28.00 o 
  -5   1   8        3.92       -1.98      8.49 o 
  -4   1   8        2.61        4.59      3.96 o 
  -3   1   8      512.88      589.65     16.84 o 
  -2   1   8      309.73      342.98     25.32 o 
  -1   1   8       23.21       26.16      4.15 o 
   0   1   8        2.18        5.81      3.12 o 
   1   1   8      833.57      981.37     34.65 o 
   2   1   8      170.40      180.73     15.92 o 
   3   1   8       88.71      111.13     12.17 o 
   4   1   8       76.28       88.96      9.36 o 
   5   1   8        2.29        1.71      5.37 o 
   6   1   8       36.32       57.01     13.58 o 
   7   1   8      206.33      202.59     25.75 o 
   8   1   8       18.89       22.20     21.54 o 
   9   1   8       86.93       73.35     13.19 o 
  10   1   8       80.69       97.58     16.86 o 
  11   1   8        0.11        2.81     15.92 o 
 -10   2   8       96.48      125.48     27.16 o 
  -9   2   8      522.24      568.41     42.14 o 
  -8   2   8      268.87      314.64     33.71 o 
  -7   2   8     1006.50     1038.69     37.06 o 
  -6   2   8     2296.12     2264.83     58.22 o 
  -5   2   8      479.19      473.07     22.66 o 
  -4   2   8     3570.96     3574.80     78.96 o 
  -3   2   8     1265.97     1327.68     29.53 o 
  -2   2   8     1224.84     1342.25     26.04 o 
  -1   2   8     5114.07     5213.00     98.65 o 
   0   2   8    19921.08    20523.57    371.13 o 
   1   2   8     1943.18     1985.22     59.93 o 
   2   2   8    19629.49    19887.81    510.35 o 
   3   2   8    13060.94    12719.27    305.74 o 
   4   2   8      555.71      525.79     16.87 o 
   5   2   8      530.15      465.74     17.55 o 
   6   2   8     1027.71     1010.30     29.33 o 
   7   2   8     2427.13     2375.12     78.19 o 
   8   2   8      101.81      114.62     13.56 o 
   9   2   8      505.41      453.81     23.15 o 
  10   2   8      313.06      364.72     23.18 o 
  11   2   8       12.83       13.11     17.79 o 
 -10   3   8        6.69       -1.87     17.79 o 
  -9   3   8       29.66       -1.87     16.86 o 
  -8   3   8        6.02      -14.05     14.05 o 
  -7   3   8        1.04       -5.04      9.87 o 
  -6   3   8       84.17       60.89     12.53 o 
  -5   3   8      164.13      165.50     14.89 o 
  -4   3   8       41.94       48.54      9.20 o 
  -3   3   8       33.61       51.19     13.58 o 
  -2   3   8      192.48      204.54      9.09 o 
  -1   3   8       10.04       16.65      4.27 o 
   0   3   8      317.46      395.00     12.13 o 
   1   3   8       10.03        8.43      2.51 o 
   2   3   8       10.69       39.33      8.43 o 
   3   3   8      275.30      276.60     56.65 o 
   4   3   8        0.35       -4.67      4.67 o 
   5   3   8       50.84       75.74      8.31 o 
   6   3   8      222.38      222.00     14.62 o 
   7   3   8       22.16        7.25      8.92 o 
   8   3   8        0.79       -8.10      8.10 o 
   9   3   8        6.74       22.81     15.92 o 
  10   3   8       19.11        8.31     10.91 o 
  11   3   8       29.51       35.58     18.73 o 
 -10   4   8      138.41      161.07     29.03 o 
  -9   4   8      664.50      718.24     47.76 o 
  -8   4   8      148.32      185.41     27.16 o 
  -7   4   8        9.08       16.86     13.11 o 
  -6   4   8      514.30      480.79     29.97 o 
  -5   4   8     2353.95     2239.22     59.93 o 
  -4   4   8      186.47      217.19     19.66 o 
  -3   4   8     3587.24     3461.53     75.35 o 
  -2   4   8      438.28      376.44     20.60 o 
   0   4   8     1547.44     1452.46     32.07 o 
   1   4   8     5780.83     5458.68    103.24 o 
   2   4   8      410.27      489.20     13.68 o 
   4   4   8    20487.84    20762.40    378.42 o 
   5   4   8      557.31      590.74     19.32 o 
   6   4   8     3229.04     3256.00     75.85 o 
   7   4   8     1938.57     1976.82     48.95 o 
   8   4   8      473.96      464.81     22.48 o 
   9   4   8        0.41        1.28      8.92 o 
  10   4   8       34.64       31.84     16.86 o 
  11   4   8      308.50      399.85     35.58 o 
  -9   5   8        5.84        6.55     17.79 o 
  -8   5   8        0.58        5.62     14.98 o 
  -7   5   8      190.81      196.65     26.22 o 
  -6   5   8       16.78       22.47     14.05 o 
  -5   5   8       77.57       67.40     10.91 o 
  -4   5   8        9.86       -0.54      7.02 o 
  -3   5   8       63.17       62.19      8.92 o 
  -2   5   8      265.51      258.45     18.73 o 
  -1   5   8     1194.36     1309.20     31.45 o 
   0   5   8     2960.34     2982.18     60.56 o 
   1   5   8      505.17      505.93     15.30 o 
   2   5   8        0.18        7.66      7.02 o 
   3   5   8      618.79      627.55     17.98 o 
   4   5   8       77.96       84.41     10.30 o 
   5   5   8       73.48       80.01      8.77 o 
   6   5   8        5.46        7.94      9.36 o 
   7   5   8      485.21      456.67     44.48 o 
   8   5   8        0.82        4.09      8.92 o 
   9   5   8       14.37       -5.62      9.27 o 
  10   5   8        0.03       -8.92      8.92 o 
  11   5   8        1.21        0.94     16.86 o 
  -9   6   8      124.23      117.05     26.22 o 
  -8   6   8     1458.99     1355.01     64.61 o 
  -7   6   8      624.91      584.33     39.33 o 
  -6   6   8      213.02      269.69     28.09 o 
  -5   6   8      836.29      854.52     29.46 o 
  -4   6   8     1439.31     1407.16     38.73 o 
  -3   6   8     1139.45     1073.09     31.45 o 
  -2   6   8     5265.01     5325.45    150.76 o 
  -1   6   8     8272.82     8504.62    228.49 o 
   0   6   8     5371.20     5571.27    129.23 o 
   1   6   8     6433.65     6550.82    124.80 o 
   2   6   8      120.68      134.20     18.73 o 
   3   6   8      771.32      747.13     20.66 o 
   4   6   8      903.05      849.53     23.73 o 
   5   6   8     5703.61     5822.28    114.87 o 
   6   6   8     1340.75     1375.23     36.40 o 
   7   6   8     2477.96     2485.03     57.91 o 
   8   6   8     2500.46     2528.48     71.17 o 
   9   6   8      230.39      242.78     18.86 o 
  10   6   8      111.28      108.34     14.89 o 
  11   6   8       33.47       37.46     18.73 o 
  -9   7   8       31.87       31.84     20.60 o 
  -8   7   8       13.14       -6.55     15.92 o 
  -7   7   8       18.29       33.71     16.86 o 
  -6   7   8        0.41       11.24     13.11 o 
  -5   7   8      123.90      126.42     19.66 o 
  -4   7   8       52.37       58.00      9.58 o 
  -3   7   8        0.62       -0.94      8.43 o 
  -2   7   8      252.86      283.74     20.60 o 
  -1   7   8      101.74      117.05     14.05 o 
   0   7   8       55.45       60.87     10.30 o 
   1   7   8      423.11      447.78     16.51 o 
   2   7   8        1.46        1.87      2.58 o 
   3   7   8      130.23      145.50     10.53 o 
   4   7   8      346.46      376.85     20.13 o 
   5   7   8       39.91       51.19      8.26 o 
   6   7   8       49.35       24.83      8.26 o 
   7   7   8       33.17       43.53      9.20 o 
   8   7   8      103.22      122.40     13.24 o 
   9   7   8       56.50       50.68     12.24 o 
  10   7   8        9.90       -5.62     14.05 o 
  11   7   8       37.97       23.41     17.79 o 
  -8   8   8       57.79       23.41     18.73 o 
  -7   8   8     1359.64     1369.05     63.68 o 
  -6   8   8      931.23      916.76     47.76 o 
  -5   8   8      398.53      459.79     31.84 o 
  -4   8   8     2227.38     2117.22     52.96 o 
  -3   8   8      220.49      252.83     22.47 o 
  -2   8   8       29.73       43.08     12.17 o 
  -1   8   8      179.10      185.41     18.73 o 
   0   8   8     3117.89     3025.59     90.83 o 
   1   8   8      156.11      161.38     11.46 o 
   3   8   8     4785.74     4661.95     93.68 o 
   4   8   8     1071.33     1085.82     30.08 o 
   5   8   8     3190.55     3118.49     67.21 o 
   6   8   8      200.43      199.53     14.52 o 
   7   8   8      297.19      274.60     32.77 o 
   8   8   8      274.52      292.36     20.13 o 
   9   8   8     1014.46     1061.69     42.61 o 
  10   8   8      408.74      461.66     35.58 o 
  11   8   8      105.89      115.18     24.35 o 
  -8   9   8       28.94       22.47     18.73 o 
  -7   9   8        7.10        5.62     15.92 o 
  -6   9   8       31.13       22.47     15.92 o 
  -5   9   8       58.91       48.69     16.86 o 
  -4   9   8      105.37      142.34     21.54 o 
  -3   9   8       21.87       51.50     15.92 o 
  -2   9   8      486.62      462.59     29.97 o 
  -1   9   8      207.49      208.82     20.60 o 
   0   9   8        4.40       18.73      9.36 o 
   1   9   8      134.70      130.16     14.98 o 
   3   9   8      115.68      149.39     12.24 o 
   4   9   8      206.73      199.85     13.86 o 
   5   9   8        4.83       30.41      8.90 o 
   6   9   8      134.43      146.48     13.56 o 
   7   9   8       13.22        9.36      8.61 o 
   8   9   8       29.00       18.50      9.58 o 
   9   9   8       20.58        3.65     14.51 o 
  10   9   8       10.67       11.24     14.98 o 
  11   9   8       16.00       14.05     17.79 o 
  -7  10   8      254.34      302.47     34.65 o 
  -6  10   8      509.70      450.42     36.52 o 
  -5  10   8     1803.49     1804.49     73.98 o 
  -4  10   8       42.87       88.96     18.73 o 
  -3  10   8     5673.27     5650.39    168.56 o 
  -2  10   8     2066.68     2086.36     74.91 o 
  -1  10   8     1362.87     1384.97     54.31 o 
   0  10   8     1420.62     1442.10     54.31 o 
   1  10   8       23.29       42.14     11.24 o 
   2  10   8        0.49       -6.09      6.09 o 
   3  10   8     1634.03     1522.72     39.39 o 
   4  10   8     1026.49     1005.13     30.12 o 
   5  10   8       45.28       62.86      9.58 o 
   6  10   8     4062.56     3918.39     88.96 o 
   7  10   8       74.24       69.97     23.41 o 
   8  10   8        7.90        8.80      9.87 o 
   9  10   8      353.92      376.03     28.09 o 
  10  10   8      130.25      104.88     21.54 o 
  11  10   8       83.85      104.88     23.41 o 
  -7  11   8       24.24       -1.87     18.73 o 
  -6  11   8       11.82       29.03     18.73 o 
  -5  11   8       54.73       46.82     17.79 o 
  -4  11   8        8.95        5.62     14.05 o 
  -3  11   8      120.58      109.56     20.60 o 
  -2  11   8      277.46      306.21     30.90 o 
  -1  11   8        1.50       16.86     13.11 o 
   0  11   8       89.54       87.09     16.86 o 
   1  11   8        2.20        4.68     10.30 o 
   2  11   8      208.17      226.88     15.85 o 
   3  11   8       31.87       33.24     12.64 o 
   4  11   8      137.64      140.69     13.24 o 
   5  11   8       26.78       33.57      8.92 o 
   6  11   8        1.17       22.68      8.92 o 
   7  11   8      272.40      236.92     17.88 o 
   8  11   8       41.99       36.25     12.64 o 
   9  11   8      146.59      113.31     21.54 o 
  10  11   8       25.54        6.55     15.92 o 
  11  11   8       14.34       17.79     18.73 o 
  -6  12   8     1177.80     1253.87     64.61 o 
  -5  12   8      710.08      683.59     45.88 o 
  -4  12   8        5.61       10.30     14.98 o 
  -3  12   8      114.48      136.72     22.47 o 
  -2  12   8     1221.23     1345.64     58.99 o 
  -1  12   8     2513.46     2512.43     88.02 o 
   0  12   8        5.53       -1.87     12.17 o 
   1  12   8     4811.06     4989.28    148.89 o 
   2  12   8       80.14       97.40     12.58 o 
   3  12   8      104.65       95.98     12.24 o 
   4  12   8      540.98      558.49     37.46 o 
   5  12   8      123.29      118.56     24.82 o 
   6  12   8       84.58       92.65     12.64 o 
   7  12   8     1634.29     1535.39     94.58 o 
   8  12   8      414.26      444.34     23.06 o 
   9  12   8      122.61      119.86     23.41 o 
  10  12   8      395.58      424.20     36.52 o 
  11  12   8        8.73       31.84     18.73 o 
  -6  13   8        9.92       14.05     18.73 o 
  -5  13   8        5.01       19.66     18.73 o 
  -4  13   8      102.50      103.94     23.41 o 
  -3  13   8        6.98       37.46     16.86 o 
  -2  13   8       65.46       56.19     17.79 o 
  -1  13   8        3.76        5.62     13.11 o 
   0  13   8       46.03       42.14     14.98 o 
   1  13   8        3.40        0.00     12.17 o 
   2  13   8      171.69      160.21     15.55 o 
   3  13   8      177.50      169.26     15.85 o 
   4  13   8      101.33       97.30     12.58 o 
   5  13   8       18.75       17.82     17.79 o 
   6  13   8      173.94      144.38     15.55 o 
   7  13   8        8.53        7.49      9.27 o 
   8  13   8       68.41       51.66     12.24 o 
   9  13   8       19.91        9.36     15.92 o 
  10  13   8        3.21       -6.55     15.92 o 
  -5  14   8      590.56      587.14     46.82 o 
  -4  14   8      933.43     1036.62     57.12 o 
  -3  14   8        1.92        8.43     14.98 o 
  -2  14   8      641.68      620.85     40.27 o 
  -1  14   8     1028.79     1044.11     52.44 o 
   0  14   8      232.93      280.93     29.03 o 
   1  14   8        2.94        8.43     12.17 o 
   2  14   8     2134.16     2181.87     81.47 o 
   3  14   8      265.78      294.63     20.12 o 
   4  14   8      200.96      225.99     18.50 o 
   5  14   8      470.66      466.92     23.81 o 
   6  14   8       42.36       43.45     11.57 o 
   7  14   8       12.90        2.87     18.73 o 
   8  14   8       28.96       13.11     15.92 o 
   9  14   8       59.51      101.13     23.41 o 
  10  14   8        6.50      -10.30     16.86 o 
  -4  15   8       29.40       -3.75     17.79 o 
  -3  15   8       63.63       69.30     23.41 o 
  -2  15   8      106.13      121.74     24.35 o 
  -1  15   8        2.58        0.00     13.11 o 
   0  15   8       37.50       26.22     15.92 o 
   1  15   8      142.39      141.40     22.47 o 
   2  15   8        3.69       -1.87     13.11 o 
   3  15   8       10.78       12.42     10.25 o 
   4  15   8       60.87       52.99     20.60 o 
   5  15   8        0.95       17.57     10.91 o 
   6  15   8        4.65       -6.14      9.58 o 
   7  15   8       39.50       29.21     12.24 o 
   8  15   8       33.26       34.65     18.73 o 
   9  15   8       11.15        4.68     16.86 o 
  -3  16   8      746.00      710.75     49.63 o 
  -2  16   8        1.50       -2.81     16.86 o 
  -1  16   8      866.14      846.53     50.57 o 
   0  16   8      625.51      648.94     43.08 o 
   1  16   8        0.43       22.47     16.86 o 
   2  16   8       45.99        3.75     14.05 o 
   3  16   8      367.08      358.83     23.15 o 
   4  16   8      371.84      372.05     23.15 o 
   5  16   8        6.99        7.84     10.53 o 
   6  16   8      494.12      550.43     28.56 o 
   7  16   8       19.72       13.11     16.86 o 
   8  16   8       78.18       88.96     23.41 o 
   9  16   8       37.82       31.84     20.60 o 
  -2  17   8       13.77       -0.94     18.73 o 
  -1  17   8       69.73       69.30     22.47 o 
   0  17   8        0.37        5.62     16.86 o 
   1  17   8        0.80       -8.43     15.92 o 
   2  17   8       53.73       60.87     14.51 o 
   3  17   8        3.57        3.47     11.20 o 
   4  17   8        0.95       -9.93      9.93 o 
   5  17   8        3.03        6.02     10.91 o 
   6  17   8        1.45        5.54     17.32 o 
   7  17   8        1.11      -13.11     15.92 o 
   8  17   8        0.33       19.66     18.73 o 
   0  18   8      355.98      375.51     40.27 o 
   1  18   8      689.96      767.87     51.50 o 
   2  18   8        0.61       10.30     17.79 o 
   3  18   8      204.68      234.11     33.71 o 
   4  18   8      192.42      186.35     29.03 o 
   5  18   8       12.48        0.00     16.86 o 
   6  18   8        1.49       -5.62     16.86 o 
   3  19   8        1.46       -5.62     18.73 o 
  -3 -14   9       30.01       58.99     22.47 o 
  -2 -14   9       18.86       29.97     21.54 o 
  -1 -14   9        0.04       25.28     20.60 o 
   0 -14   9       18.52       14.05     19.66 o 
  -5 -13   9        5.97        3.75     20.60 o 
  -4 -13   9      363.04      446.68     41.20 o 
  -3 -13   9      676.82      813.75     51.50 o 
  -2 -13   9       30.39       41.20     20.60 o 
  -1 -13   9      141.19      118.93     24.35 o 
   0 -13   9       37.67       34.65     19.66 o 
   1 -13   9       91.41       87.09     23.41 o 
   2 -13   9       59.43       42.14     20.60 o 
  -6 -12   9       39.53       50.57     22.47 o 
  -5 -12   9        1.16      -14.98     17.79 o 
  -4 -12   9        1.97       -2.81     16.86 o 
  -3 -12   9       47.02       10.30     15.92 o 
  -2 -12   9       56.87       69.30     21.54 o 
  -1 -12   9        0.40       -2.81     14.98 o 
   0 -12   9       24.51       44.01     19.66 o 
   1 -12   9       66.93       89.90     22.47 o 
   2 -12   9        3.31        4.68     15.92 o 
   3 -12   9       13.84      -14.98     14.98 o 
  -7 -11   9      367.06      309.02     38.39 o 
  -6 -11   9      470.66      511.98     33.04 o 
  -5 -11   9      221.57      247.05     25.18 o 
  -4 -11   9       12.17       -1.36     14.51 o 
  -3 -11   9      555.45      508.81     29.25 o 
  -2 -11   9     1422.89     1547.35     50.39 o 
  -1 -11   9      108.50      131.10     23.41 o 
   0 -11   9     1099.56     1067.53     53.38 o 
   1 -11   9      409.23      437.31     34.65 o 
   2 -11   9        5.31       23.41     15.92 o 
   3 -11   9      130.35      133.91     23.41 o 
  -8 -10   9       14.84      -16.86     19.66 o 
  -7 -10   9        4.53       38.39     22.47 o 
  -6 -10   9        7.77        5.82     14.72 o 
  -5 -10   9       23.33        4.51     13.32 o 
  -4 -10   9        9.77       -8.36     11.91 o 
  -3 -10   9        1.99        2.12     16.86 o 
  -2 -10   9        2.88       -7.76     11.24 o 
  -1 -10   9       13.21       22.14     20.13 o 
   0 -10   9      128.14      131.10     22.47 o 
   1 -10   9       33.26       36.52     16.86 o 
   2 -10   9      191.84      206.38     18.20 o 
   3 -10   9       91.78       81.75     13.56 o 
   4 -10   9       24.68       23.25     11.20 o 
  -8  -9   9      199.54      274.37     35.58 o 
  -7  -9   9      198.41      222.40     52.44 o 
  -6  -9   9      651.99      641.36     34.38 o 
  -5  -9   9     1990.77     1974.98     83.81 o 
  -4  -9   9       93.34       87.41     28.56 o 
  -3  -9   9      589.16      581.99     29.50 o 
  -2  -9   9      786.04      798.16     33.04 o 
  -1  -9   9     1479.55     1533.62     46.79 o 
   0  -9   9      318.29      362.60     23.17 o 
   1  -9   9      853.83      923.24     32.11 o 
   2  -9   9     1860.01     1815.94     50.32 o 
   3  -9   9       11.76       21.51     22.94 o 
   4  -9   9      251.22      273.66     20.85 o 
   5  -9   9       24.29       11.32     10.91 o 
  -9  -8   9       11.14       -8.43     18.73 o 
  -8  -8   9        2.45        3.29     18.73 o 
  -7  -8   9        1.84      -13.11     13.11 o 
  -6  -8   9        3.07        2.15     17.32 o 
  -5  -8   9        8.78       -2.88     27.62 o 
  -4  -8   9        1.51        0.99     21.07 o 
  -3  -8   9       23.99       42.05     25.75 o 
  -2  -8   9        0.51       -2.86     18.26 o 
  -1  -8   9       23.16       40.27     24.35 o 
   0  -8   9       13.52       25.65      7.88 o 
   1  -8   9        8.89       16.39      8.61 o 
   2  -8   9       61.59       86.66     12.24 o 
   3  -8   9      120.70      114.30     14.22 o 
   4  -8   9       22.88       41.17     10.91 o 
   5  -8   9       33.10       33.98     11.57 o 
   6  -8   9       15.77        5.62     15.92 o 
  -9  -7   9       60.95       17.79     21.54 o 
  -8  -7   9      391.66      352.19     28.34 o 
  -7  -7   9       48.45       39.47     14.72 o 
  -6  -7   9        1.12       11.58     12.62 o 
  -5  -7   9      169.58      150.38     18.45 o 
  -4  -7   9     3489.73     3597.03     87.31 o 
  -3  -7   9      649.03      720.30     30.60 o 
  -2  -7   9     1628.95     1624.75     47.33 o 
  -1  -7   9     6565.56     6615.45    111.12 o 
   0  -7   9      142.31      162.27     12.42 o 
   1  -7   9       60.68       58.38      8.77 o 
   2  -7   9      985.92      998.77     31.45 o 
   3  -7   9     1297.62     1321.60     51.50 o 
   4  -7   9      228.00      293.42     19.46 o 
   5  -7   9      736.96      745.45     29.42 o 
   6  -7   9      280.81      303.40     32.77 o 
   7  -7   9       29.74       47.76     18.73 o 
  -9  -6   9       25.24       13.81     15.74 o 
  -8  -6   9        2.24       21.42     14.55 o 
  -7  -6   9        0.01      -11.91     11.91 o 
  -6  -6   9       30.47       17.13     12.99 o 
  -5  -6   9        1.32       -2.83     20.13 o 
  -4  -6   9       48.24       26.45     11.20 o 
  -3  -6   9       79.63       67.19     12.99 o 
  -2  -6   9       69.86       74.14     12.80 o 
  -1  -6   9      234.06      204.28     12.15 o 
   0  -6   9      303.21      331.79     14.91 o 
   1  -6   9      186.24      194.94     17.25 o 
   2  -6   9       60.96       70.81      8.78 o 
   3  -6   9        1.30       10.49      8.26 o 
   4  -6   9      101.84      101.85     13.19 o 
   5  -6   9       74.02       95.44     13.05 o 
   6  -6   9       94.15       79.43     13.47 o 
   7  -6   9      102.35       86.15     21.54 o 
 -10  -5   9       30.76       29.97     20.60 o 
  -9  -5   9      325.51      387.22     29.86 o 
  -8  -5   9        0.10        3.93     14.02 o 
  -7  -5   9      706.06      701.27     32.85 o 
  -6  -5   9      960.91      952.73     37.79 o 
  -5  -5   9      261.41      243.27     53.84 o 
  -4  -5   9     1480.30     1479.91     50.10 o 
  -3  -5   9     3775.16     3625.24     83.71 o 
  -2  -5   9      612.31      621.33     22.18 o 
  -1  -5   9      823.07      817.49     29.80 o 
   0  -5   9     9528.78     9456.32    151.46 o 
   1  -5   9     1691.14     1687.61     34.70 o 
   2  -5   9      164.15      180.42     15.74 o 
   3  -5   9     1837.88     1700.22     42.98 o 
   4  -5   9     1019.05     1000.71     30.93 o 
   5  -5   9      172.05      211.95     16.40 o 
   6  -5   9      236.09      273.56     18.13 o 
   7  -5   9      386.98      434.50     35.58 o 
   8  -5   9       13.98       10.30     16.86 o 
 -10  -4   9       21.70        9.36     18.73 o 
  -9  -4   9        3.13       -9.60     13.68 o 
  -8  -4   9        7.80        3.53     13.32 o 
  -7  -4   9       31.74       47.20     14.02 o 
  -6  -4   9        0.02       -8.95     10.35 o 
  -5  -4   9      128.74      126.37     18.73 o 
  -4  -4   9       11.36        7.73     14.05 o 
  -3  -4   9        0.84       -4.65      8.07 o 
  -2  -4   9        0.46       -0.93      4.89 o 
  -1  -4   9      151.93      161.54     10.02 o 
   0  -4   9       33.90       69.83      7.52 o 
   1  -4   9       58.38       62.35      7.66 o 
   2  -4   9       24.57       33.55      6.61 o 
   3  -4   9       86.96      102.94      8.76 o 
   4  -4   9      191.91      201.24     15.92 o 
   5  -4   9       10.83        2.61      7.59 o 
   6  -4   9       12.00        8.50      8.26 o 
   7  -4   9        1.74       -6.55     12.17 o 
   8  -4   9       73.67       89.90     22.47 o 
 -10  -3   9        6.65        7.34     15.24 o 
  -9  -3   9        5.13        1.50     14.02 o 
  -8  -3   9      279.20      339.74     28.56 o 
  -7  -3   9       73.77      112.15     16.61 o 
  -6  -3   9      459.96      442.70     29.97 o 
  -5  -3   9      790.10      812.37     31.70 o 
  -4  -3   9      494.92      470.54     52.44 o 
  -2  -3   9     2653.82     2602.36     46.54 o 
  -1  -3   9       39.73       38.91      5.86 o 
   0  -3   9     2231.68     2167.27     40.16 o 
   1  -3   9    15478.87    14105.82    975.25 o 
   2  -3   9     3929.00     3632.20     62.39 o 
   3  -3   9     1452.41     1403.57     29.28 o 
   4  -3   9     5654.19     5377.17     89.82 o 
   5  -3   9      533.89      527.09     21.58 o 
   6  -3   9       68.94       59.81     13.58 o 
   7  -3   9       30.43       45.18     16.39 o 
   8  -3   9      575.59      640.44     30.90 o 
   9  -3   9       71.52      110.50     24.35 o 
 -10  -2   9       11.32       30.90     20.60 o 
  -9  -2   9        3.28       20.36     14.72 o 
  -8  -2   9        7.75       -6.06     12.80 o 
  -7  -2   9      107.35      116.85     20.13 o 
  -6  -2   9       15.78       18.26     11.43 o 
  -5  -2   9        2.06        7.71     21.54 o 
  -4  -2   9       50.42       63.57     11.43 o 
  -3  -2   9       59.11       83.34     14.05 o 
  -2  -2   9        0.01       -4.28      4.28 o 
  -1  -2   9      412.61      402.84     20.48 o 
   0  -2   9        2.72       11.96      4.45 o 
   1  -2   9      184.79      220.08     10.12 o 
   2  -2   9        0.08        1.21      4.18 o 
   3  -2   9       88.20       76.04     15.45 o 
   4  -2   9        0.33       31.69      6.02 o 
   5  -2   9      126.44      105.69     12.17 o 
   6  -2   9      133.93      123.22     12.99 o 
   7  -2   9       61.66       70.67     11.46 o 
   8  -2   9       34.55       22.90     10.79 o 
   9  -2   9       94.29      103.01     23.41 o 
 -10  -1   9      416.85      498.18     43.08 o 
  -9  -1   9      102.74       62.57     16.87 o 
  -8  -1   9      840.56      860.17     36.80 o 
  -7  -1   9      471.66      503.60     27.00 o 
  -6  -1   9        7.36       -3.39     10.05 o 
  -5  -1   9      194.43      196.88     29.03 o 
  -4  -1   9     3434.97     3301.98     77.26 o 
  -3  -1   9       44.84       42.90     10.30 o 
  -2  -1   9     5671.72     5551.35    105.85 o 
  -1  -1   9     3981.08     3829.16     79.46 o 
   0  -1   9     1276.30     1373.02     26.75 o 
   1  -1   9     4098.58     4021.39     66.54 o 
   2  -1   9     5718.50     5660.72     91.59 o 
   3  -1   9     3544.91     3481.19     79.13 o 
   5  -1   9     7822.85     7217.97    195.71 o 
   6  -1   9     2223.74     2262.28     54.38 o 
   7  -1   9      679.58      657.41     25.60 o 
   8  -1   9       63.01       91.96     13.05 o 
   9  -1   9       49.05       73.98     20.60 o 
  10  -1   9       58.16       30.90     18.73 o 
 -10   0   9        0.00       -1.87     18.73 o 
  -9   0   9       17.08       27.16     18.73 o 
  -8   0   9        3.51        5.38     12.80 o 
  -7   0   9      144.46      133.29     17.31 o 
  -6   0   9       13.64       15.75     10.74 o 
  -5   0   9       14.19       15.71     15.45 o 
  -4   0   9       72.98       81.13     13.11 o 
  -3   0   9       35.24       48.34      5.15 o 
  -2   0   9      125.24      139.69      8.65 o 
  -1   0   9      115.93      111.28      6.85 o 
   0   0   9      160.30      157.98      8.54 o 
   1   0   9       21.17       22.23      7.96 o 
   2   0   9      430.81      437.45     23.41 o 
   3   0   9       65.04       59.72      6.55 o 
   4   0   9        1.01        0.00      7.49 o 
   5   0   9        7.03        8.51     17.79 o 
   6   0   9       30.53       64.49     10.55 o 
   7   0   9        2.90        2.17      8.10 o 
   8   0   9      211.85      211.25     17.46 o 
   9   0   9       17.58       15.20     11.20 o 
  10   0   9        2.57        0.00     15.92 o 
 -10   1   9      290.39      331.49     38.39 o 
  -9   1   9      546.87      613.36     44.95 o 
  -8   1   9       17.56        1.19     12.80 o 
  -7   1   9     1548.31     1612.97     55.25 o 
  -6   1   9      716.36      778.68     36.05 o 
  -5   1   9      571.32      549.63     42.14 o 
  -4   1   9     1398.81     1394.31     28.40 o 
  -3   1   9     1521.27     1398.19     27.61 o 
  -2   1   9        0.45       12.88      6.57 o 
  -1   1   9     6711.76     6755.66    126.47 o 
   0   1   9     9014.56     8947.60    164.87 o 
   1   1   9      747.86      824.99     31.84 o 
   2   1   9    12528.38    12097.68    316.51 o 
   3   1   9     6321.86     6451.15    121.70 o 
   4   1   9       24.56       33.57     18.73 o 
   6   1   9     4854.71     4781.39     98.55 o 
   7   1   9     1735.42     1766.96     69.76 o 
   8   1   9       41.63       63.40     13.58 o 
   9   1   9      913.88      917.00     33.39 o 
  10   1   9       87.58       69.30     21.54 o 
  11   1   9        1.78        8.43     18.73 o 
 -10   2   9        1.84       -2.81     17.79 o 
  -9   2   9        0.12        0.00     15.92 o 
  -8   2   9        2.39       11.24     15.92 o 
  -7   2   9       35.64       30.04     12.80 o 
  -6   2   9      118.28      116.87     15.23 o 
  -5   2   9        5.42       16.37      9.18 o 
  -4   2   9       86.71       92.87      7.58 o 
  -3   2   9       12.91       10.95      5.14 o 
  -2   2   9       97.29      113.42      9.30 o 
  -1   2   9      237.79      247.30     17.46 o 
   0   2   9       42.26       22.95      4.49 o 
   1   2   9      530.39      581.52     25.28 o 
   2   2   9      171.70      219.12     17.79 o 
   3   2   9      613.73      690.15     31.84 o 
   4   2   9        9.39       -2.81      3.75 o 
   5   2   9      392.07      373.15     15.52 o 
   6   2   9        2.84       -6.69      6.74 o 
   7   2   9        1.05        0.07      8.53 o 
   8   2   9       36.21       35.40     10.12 o 
   9   2   9        4.27       -8.77      8.77 o 
  10   2   9       62.17       63.68     20.60 o 
  11   2   9        7.22        6.55     17.79 o 
 -10   3   9      192.11      212.57     32.77 o 
  -9   3   9      258.82      382.06     40.27 o 
  -8   3   9      647.40      637.71     43.08 o 
  -7   3   9       38.32       30.70     14.05 o 
  -6   3   9     2102.28     2364.23     61.54 o 
  -5   3   9     3820.32     3814.88     86.62 o 
  -4   3   9      877.24      938.99     22.57 o 
  -3   3   9     3724.07     3673.25     62.92 o 
  -2   3   9      651.28      626.60     16.22 o 
  -1   3   9      723.45      770.62     20.19 o 
   0   3   9     1337.61     1283.71     28.66 o 
   1   3   9     3037.74     3255.02     93.64 o 
   2   3   9      295.55      361.46     21.54 o 
   3   3   9     8293.45     8445.62    226.62 o 
   4   3   9     6612.82     6662.67    176.05 o 
   5   3   9      221.22      229.55     12.80 o 
   6   3   9     2232.54     2222.72     51.44 o 
   7   3   9     2132.46     2196.09     52.86 o 
   8   3   9      443.93      436.79     21.73 o 
   9   3   9        0.83        5.23      9.58 o 
  10   3   9      932.40      975.76     52.44 o 
  11   3   9      140.11      152.64     27.16 o 
  -9   4   9        0.03       -4.68     16.86 o 
  -8   4   9        0.03       -8.43     14.05 o 
  -7   4   9      159.46      137.65     22.47 o 
  -6   4   9        3.89       -1.31      9.87 o 
  -5   4   9       47.07       45.73     10.53 o 
  -4   4   9       94.64      100.30     15.45 o 
  -3   4   9       30.30       34.22      7.86 o 
  -2   4   9       82.47      100.52      7.23 o 
  -1   4   9        5.77        5.71      7.96 o 
   0   4   9       76.79       74.14      6.06 o 
   1   4   9       24.92       27.79      7.02 o 
   2   4   9      612.97      668.61     29.03 o 
   3   4   9      205.14      246.28      9.64 o 
   4   4   9        4.36       15.70      7.49 o 
   5   4   9      260.15      284.21     14.98 o 
   6   4   9        0.22       19.83     10.30 o 
   7   4   9      150.64      163.59     28.09 o 
   8   4   9        2.67      -15.16     16.39 o 
   9   4   9      152.95      132.20     35.58 o 
  10   4   9        1.22       25.28     16.86 o 
  11   4   9       42.92       35.58     20.60 o 
  -9   5   9      745.03      723.86     48.69 o 
  -8   5   9      792.34      757.57     46.82 o 
  -7   5   9       68.66       76.79     18.73 o 
  -6   5   9      307.03      304.27     20.66 o 
  -5   5   9      865.79      830.61     29.77 o 
  -4   5   9     3096.99     3050.34     72.10 o 
  -3   5   9       23.29       45.57      8.26 o 
  -2   5   9     4496.06     4312.24    123.61 o 
  -1   5   9     4274.71     4148.01     82.77 o 
   0   5   9     2226.13     2420.66     50.93 o 
   1   5   9    13072.53    13222.65    278.59 o 
   2   5   9       62.90       63.33      5.66 o 
   3   5   9     1595.06     1666.84     48.69 o 
   4   5   9     3455.61     3525.72     71.73 o 
   5   5   9     2421.00     2423.20     53.15 o 
   6   5   9        0.23       14.49      7.09 o 
   7   5   9     2352.90     2304.70     54.55 o 
   8   5   9     1886.73     1937.42     49.96 o 
   9   5   9       25.53       22.96     19.20 o 
  10   5   9        1.19       -5.49     12.17 o 
  -9   6   9       17.73       -3.75     17.79 o 
  -8   6   9       38.47       69.30     21.54 o 
  -7   6   9       44.15       79.60     19.66 o 
  -6   6   9        4.95       -7.49     11.24 o 
  -5   6   9        0.64       -6.22      8.43 o 
  -4   6   9       61.91       58.00     10.25 o 
  -3   6   9      201.76      220.03     16.86 o 
  -2   6   9       46.53       47.76     10.30 o 
  -1   6   9      206.89      223.71     12.53 o 
   0   6   9     3022.45     3161.96     66.49 o 
   1   6   9      129.67      138.66     11.71 o 
   2   6   9      446.26      425.93     47.29 o 
   4   6   9      544.19      566.02     18.65 o 
   5   6   9      138.13      166.54     21.07 o 
   6   6   9       12.62       15.18      7.96 o 
   7   6   9       61.98       89.28     11.71 o 
   8   6   9        5.29       44.52     10.53 o 
   9   6   9       53.75       66.10     12.58 o 
  10   6   9       16.69       -1.90     10.25 o 
  -9   7   9       58.44       67.42     24.35 o 
  -8   7   9      444.21      457.91     39.33 o 
  -7   7   9     1878.45     1849.44     77.72 o 
  -6   7   9      262.78      275.31     29.03 o 
  -5   7   9     1560.35     1571.32     63.68 o 
  -4   7   9     1972.16     2052.31     51.98 o 
  -3   7   9     1188.42     1241.70     49.63 o 
  -2   7   9       16.49       21.54      9.36 o 
  -1   7   9     2661.58     2663.19     82.41 o 
   0   7   9     4014.47     3969.41     81.10 o 
   1   7   9     1200.28     1153.04     29.42 o 
   2   7   9     1990.04     1904.08     42.90 o 
   3   7   9       59.79       82.41      8.10 o 
   4   7   9     1132.76     1139.85     29.99 o 
   5   7   9      867.69      855.15     25.72 o 
   6   7   9     1084.66     1046.13     30.37 o 
   7   7   9       28.44       33.91      9.20 o 
   8   7   9     1074.93     1082.22     76.32 o 
   9   7   9     1223.95     1296.30     64.61 o 
  10   7   9        0.04       -2.99     10.25 o 
  -8   8   9       13.85        2.81     15.92 o 
  -7   8   9        9.77       27.16     18.73 o 
  -6   8   9       62.26       87.09     20.60 o 
  -5   8   9       79.98       86.15     17.79 o 
  -4   8   9        2.72        6.26      8.26 o 
  -3   8   9       19.44       11.24     11.24 o 
  -2   8   9       59.92       45.88     13.11 o 
  -1   8   9      241.04      236.92     19.66 o 
   0   8   9        2.02        6.26      6.26 o 
   1   8   9      188.27      208.63     12.80 o 
   3   8   9       31.81       18.67      5.60 o 
   4   8   9       42.69       39.59      7.42 o 
   5   8   9       46.48       54.49      8.53 o 
   6   8   9        0.21        2.81      7.19 o 
   7   8   9       24.95       19.01      8.92 o 
   8   8   9        5.75        2.59      8.31 o 
   9   8   9       26.55        6.28     10.25 o 
  10   8   9        5.14       20.31     11.57 o 
  -8   9   9       14.41        9.36     17.79 o 
  -7   9   9      358.67      376.44     34.65 o 
  -6   9   9     1513.27     1461.76     65.55 o 
  -5   9   9       64.93       66.49     17.79 o 
  -4   9   9     1810.18     1839.14     71.17 o 
  -3   9   9     3801.70     3726.04    117.99 o 
  -2   9   9        1.28        6.55     11.24 o 
  -1   9   9      983.46      984.18     42.14 o 
   0   9   9      374.68      401.73     24.35 o 
   1   9   9     2538.36     2355.42    124.54 o 
   2   9   9      126.94      134.85     14.98 o 
   3   9   9     1958.77     2017.12     47.62 o 
   4   9   9     1986.48     1940.32     46.29 o 
   5   9   9     1560.73     1526.61     39.36 o 
   6   9   9     1342.71     1314.47     36.75 o 
   7   9   9        1.74        0.08      7.59 o 
   8   9   9      343.79      336.34     19.86 o 
   9   9   9      236.52      224.67     18.50 o 
  10   9   9      272.36      302.47     30.90 o 
  -7  10   9       45.93       89.90     22.47 o 
  -6  10   9       16.56        3.75     14.98 o 
  -5  10   9       38.65       37.46     16.86 o 
  -4  10   9      221.86      172.30     24.35 o 
  -3  10   9        4.23       35.58     15.92 o 
  -2  10   9       59.69       68.36     17.79 o 
  -1  10   9       61.60       62.74     14.98 o 
   0  10   9       26.88       29.97     11.24 o 
   1  10   9      291.31      283.37     20.60 o 
   2  10   9       55.83       19.12     28.56 o 
   3  10   9      378.35      354.89     17.18 o 
   4  10   9       31.24       24.35      7.59 o 
   5  10   9        4.43       20.60      7.95 o 
   6  10   9      497.40      484.54     37.93 o 
   7  10   9       36.51       26.32      9.20 o 
   8  10   9      159.98      119.46     28.09 o 
   9  10   9       13.87       11.71     10.59 o 
  10  10   9       65.33       73.04     20.60 o 
  -7  11   9      107.05       63.68     23.41 o 
  -6  11   9      402.31      396.11     37.46 o 
  -5  11   9      402.28      406.41     34.65 o 
  -4  11   9      465.55      456.98     34.65 o 
  -3  11   9      512.10      518.78     35.58 o 
  -2  11   9     3572.95     3816.87    122.67 o 
  -1  11   9     1062.84     1008.53     46.82 o 
   0  11   9     1392.05     1465.51     57.12 o 
   1  11   9     2503.48     2469.11     58.58 o 
   2  11   9      459.51      494.96     21.16 o 
   3  11   9      345.80      326.93     17.54 o 
   4  11   9      566.95      532.91     42.14 o 
   5  11   9      278.25      278.49     16.88 o 
   6  11   9       28.34       37.23      9.58 o 
   7  11   9      254.34      263.71     17.84 o 
   8  11   9      260.85      265.87     19.53 o 
   9  11   9      177.73      187.81     17.88 o 
  10  11   9      118.19      117.05     22.47 o 
  -6  12   9       89.20       97.39     24.35 o 
  -5  12   9       49.15       33.71     19.66 o 
  -4  12   9        0.37       -8.43     13.11 o 
  -3  12   9      156.71      150.76     23.41 o 
  -2  12   9        5.13       -5.62     13.11 o 
  -1  12   9        3.22       -7.49     13.11 o 
   0  12   9      288.62      282.80     26.22 o 
   1  12   9       33.80       47.76     14.98 o 
   2  12   9      224.78      198.96     36.05 o 
   3  12   9        9.81        7.02      7.95 o 
   4  12   9       23.98       23.88      9.27 o 
   5  12   9      197.09      192.14     17.32 o 
   6  12   9      393.70      400.93     21.19 o 
   7  12   9        9.62       22.94      9.93 o 
   8  12   9       18.13       22.94     10.59 o 
   9  12   9        9.40       22.47     16.86 o 
  10  12   9       73.46       49.63     20.60 o 
  -6  13   9        8.78        8.43     18.73 o 
  -5  13   9     1306.98     1402.77     69.30 o 
  -4  13   9      336.66      346.48     37.46 o 
  -3  13   9       18.59       16.86     14.98 o 
  -2  13   9      868.59      882.11     47.76 o 
  -1  13   9     1424.88     1440.22     60.87 o 
   0  13   9      227.77      258.45     27.16 o 
   1  13   9      504.05      506.61     32.77 o 
   2  13   9     1528.46     1570.61     53.38 o 
   3  13   9      153.05      177.45     22.01 o 
   4  13   9      164.78      167.81     20.13 o 
   5  13   9      168.39      173.70     16.21 o 
   6  13   9      294.17      305.73     19.53 o 
   7  13   9       92.79      103.08     13.91 o 
   8  13   9      116.55      149.76     16.51 o 
   9  13   9       27.79       21.54     16.86 o 
  10  13   9       90.03      116.12     24.35 o 
  -5  14   9       95.19      116.12     26.22 o 
  -4  14   9        1.20      -14.98     16.86 o 
  -3  14   9       92.29      115.18     23.41 o 
  -2  14   9      160.74      210.70     27.16 o 
  -1  14   9        1.46       13.11     14.05 o 
   0  14   9       17.30       11.24     13.11 o 
   1  14   9       68.20       47.76     15.92 o 
   2  14   9        8.74       18.34     12.17 o 
   3  14   9       39.36       40.48     11.46 o 
   4  14   9       12.44       26.56     22.01 o 
   5  14   9      123.73      117.41     16.39 o 
   6  14   9        3.61        7.49      9.58 o 
   7  14   9        8.50       -0.06      9.58 o 
   8  14   9        0.05        5.04     10.25 o 
   9  14   9       16.68       31.84     18.73 o 
  10  14   9        2.79       24.35     18.73 o 
  -4  15   9      658.36      660.18     47.76 o 
  -3  15   9      396.24      394.24     38.39 o 
  -2  15   9       96.46      110.50     23.41 o 
  -1  15   9      726.85      715.43     44.01 o 
   0  15   9      672.33      695.76     42.14 o 
   1  15   9      113.37       91.77     19.66 o 
   2  15   9      435.24      476.44     25.16 o 
   3  15   9      941.07      962.20     35.09 o 
   4  15   9      246.73      257.27     20.85 o 
   5  15   9      460.49      500.62     25.16 o 
   6  15   9      127.11      133.34     16.51 o 
   7  15   9        8.65        4.74     10.53 o 
   8  15   9       10.19       -9.36     14.98 o 
   9  15   9       38.47       78.66     22.47 o 
  -3  16   9        1.94      -14.05     17.79 o 
  -2  16   9       61.12       13.11     18.73 o 
  -1  16   9       66.69       45.88     19.66 o 
   0  16   9        1.28       30.90     16.86 o 
   1  16   9       11.30        0.94     14.05 o 
   2  16   9       39.79       30.90     11.92 o 
   3  16   9       58.47       43.39     12.90 o 
   4  16   9       14.51       24.01     14.05 o 
   5  16   9        6.84       21.67     11.71 o 
   6  16   9       33.31       42.45     14.05 o 
   7  16   9        0.00        5.31     10.91 o 
   8  16   9        2.11       -5.62     16.86 o 
   9  16   9       15.18        1.87     17.79 o 
  -2  17   9      281.87      281.86     35.58 o 
  -1  17   9       64.52       46.82     20.60 o 
   0  17   9      763.71      803.45     49.63 o 
   1  17   9      183.47      160.13     27.16 o 
   2  17   9        2.76        6.80     13.58 o 
   3  17   9      111.12      128.00     17.18 o 
   4  17   9      361.99      380.38     24.47 o 
   5  17   9      112.62      132.07     20.13 o 
   6  17   9       89.32       83.75     15.85 o 
   7  17   9      188.30      167.62     28.09 o 
   8  17   9        0.09      -16.86     16.86 o 
   0  18   9       12.84       35.58     19.66 o 
   1  18   9       84.27      126.42     28.09 o 
   2  18   9       81.32       68.36     23.41 o 
   3  18   9       30.83       14.05     18.73 o 
   4  18   9       30.40       25.28     18.73 o 
   5  18   9       23.49       30.90     19.66 o 
   6  18   9        1.10        8.43     17.79 o 
   3  19   9       76.82       62.74     24.35 o 
  -4 -13  10        1.24       -7.49     19.66 o 
  -3 -13  10       30.06       35.58     20.60 o 
  -2 -13  10       29.32       49.63     21.54 o 
  -1 -13  10        8.96       -4.68     17.79 o 
   0 -13  10        1.35      -11.24     16.86 o 
  -6 -12  10      324.91      323.07     39.33 o 
  -5 -12  10      191.40      234.11     33.71 o 
  -4 -12  10       21.98       14.05     19.66 o 
  -3 -12  10     1096.58     1241.70     62.74 o 
  -2 -12  10      299.44      304.34     33.71 o 
  -1 -12  10      145.58      178.86     28.09 o 
   0 -12  10      193.35      210.70     29.03 o 
   1 -12  10      338.80      441.06     37.46 o 
  -7 -11  10        2.20       -4.68     21.54 o 
  -6 -11  10        6.99      -18.73     18.73 o 
  -5 -11  10        7.74        0.36     14.72 o 
  -4 -11  10        0.02       10.91     14.55 o 
  -3 -11  10        2.22        5.35     13.48 o 
  -2 -11  10       31.20       28.99     13.86 o 
  -1 -11  10      197.95      229.42     29.03 o 
   0 -11  10        0.17       13.11     15.92 o 
   1 -11  10      208.68      258.45     30.90 o 
   2 -11  10       13.90       19.66     16.86 o 
   3 -11  10        0.27       -8.43     14.98 o 
  -7 -10  10       26.99        4.68     19.66 o 
  -6 -10  10      592.23      629.62     35.77 o 
  -5 -10  10      449.18      509.98     31.27 o 
  -4 -10  10        1.83       11.91     13.16 o 
  -3 -10  10       61.75       59.22     22.94 o 
  -2 -10  10      754.72      839.85     35.72 o 
  -1 -10  10     1061.89     1140.23     81.94 o 
   0 -10  10       61.36       70.23     19.66 o 
   1 -10  10     1182.94     1286.03     41.35 o 
   2 -10  10      407.52      427.15     30.43 o 
   3 -10  10        2.18        5.62     14.98 o 
   4 -10  10       90.73       78.66     20.60 o 
  -8  -9  10        1.44       -3.75     19.66 o 
  -7  -9  10        0.01      -16.86     17.79 o 
  -6  -9  10        8.99       37.85     16.61 o 
  -5  -9  10        4.44       27.59     15.45 o 
  -4  -9  10       45.52       23.05     13.47 o 
  -3  -9  10       18.99       31.99     13.16 o 
  -2  -9  10       20.51       17.84     12.17 o 
  -1  -9  10       47.80       33.51     13.27 o 
   0  -9  10       17.43       15.08      9.25 o 
   1  -9  10       28.88       48.79     12.17 o 
   2  -9  10       88.18      102.15     14.57 o 
   3  -9  10       49.92       51.02     12.24 o 
   4  -9  10        0.13        6.55     14.05 o 
   5  -9  10        4.44       -5.62     14.05 o 
  -8  -8  10       19.85       14.98     19.66 o 
  -7  -8  10      172.81      188.06     23.16 o 
  -6  -8  10       17.52       12.36     14.02 o 
  -5  -8  10      727.02      732.79     35.10 o 
  -4  -8  10     1915.07     1926.82     57.60 o 
  -3  -8  10       26.67       35.91     13.32 o 
  -2  -8  10     1372.19     1326.15     43.46 o 
  -1  -8  10     2264.88     2291.68     60.65 o 
   0  -8  10      938.13      941.86     26.84 o 
   1  -8  10      270.30      270.79     18.20 o 
   2  -8  10     1731.92     1751.89     48.00 o 
   3  -8  10     1073.88     1123.84     36.71 o 
   4  -8  10      133.99      157.32     24.35 o 
   5  -8  10      289.68      305.27     32.77 o 
  -9  -7  10        1.30        6.55     18.73 o 
  -8  -7  10        6.55       11.47     14.45 o 
  -7  -7  10        1.81      -11.76     39.80 o 
  -6  -7  10       17.51       -3.77     13.16 o 
  -5  -7  10        0.01      -11.91     11.91 o 
  -4  -7  10        2.91       13.47     11.91 o 
  -3  -7  10       12.57        3.18     22.94 o 
  -2  -7  10       24.12       33.88     12.30 o 
  -1  -7  10       31.63       35.47      8.69 o 
   0  -7  10      278.00      244.90     14.04 o 
   1  -7  10        2.73        3.14      8.69 o 
   2  -7  10       17.53       19.66      9.27 o 
   3  -7  10       99.41       96.85     12.90 o 
   4  -7  10       19.96       37.46     10.91 o 
   5  -7  10        6.74        5.62     14.05 o 
   6  -7  10       86.64       57.12     19.66 o 
  -9  -6  10      248.51      296.85     36.52 o 
  -8  -6  10      127.30       79.72     18.54 o 
  -7  -6  10      291.23      267.62     24.51 o 
  -6  -6  10       10.34       -6.94     18.73 o 
  -5  -6  10        3.51        7.10     12.17 o 
  -4  -6  10     1286.26     1200.70     41.15 o 
  -3  -6  10     1646.06     1658.71     48.52 o 
  -2  -6  10       21.67       29.28     11.61 o 
  -1  -6  10     6438.25     6503.99    108.89 o 
   0  -6  10     1315.21     1360.08     31.33 o 
   1  -6  10      848.02      879.51     23.99 o 
   2  -6  10     1146.19     1165.25     28.41 o 
   3  -6  10     1624.17     1577.60     65.08 o 
   4  -6  10     2306.07     2203.21     55.22 o 
   5  -6  10       20.17       48.69     16.86 o 
   6  -6  10     1093.20     1019.77     53.38 o 
   7  -6  10      133.63      145.15     25.28 o 
  -9  -5  10        0.58       -4.84     15.24 o 
  -8  -5  10        1.14       17.68     14.45 o 
  -7  -5  10        3.58        1.00     12.28 o 
  -6  -5  10        3.23       -8.33     11.32 o 
  -5  -5  10        0.28       -3.37     13.11 o 
  -4  -5  10       18.61       11.24     10.91 o 
  -3  -5  10        0.27        5.38      9.50 o 
  -2  -5  10       24.53       22.06      6.85 o 
  -1  -5  10        2.90       14.82      6.69 o 
   0  -5  10       64.18       79.54      8.99 o 
   1  -5  10      171.59      181.48     11.80 o 
   2  -5  10       15.99       10.88      6.68 o 
   3  -5  10        0.73       19.89      8.10 o 
   4  -5  10       71.47       61.45     10.79 o 
   5  -5  10       65.85       62.74     16.86 o 
   6  -5  10        3.25        9.36     14.05 o 
   7  -5  10       31.35       33.71     17.79 o 
 -10  -4  10        0.95      -16.86     16.86 o 
  -9  -4  10       56.83       49.90     17.98 o 
  -8  -4  10      544.85      584.66     37.93 o 
  -7  -4  10        0.31        6.69     14.51 o 
  -6  -4  10     1782.11     1687.00     51.45 o 
  -5  -4  10      114.81      128.95     16.20 o 
  -4  -4  10      526.05      480.32     24.51 o 
  -3  -4  10     1031.57     1070.31     35.30 o 
  -2  -4  10      423.56      433.92     15.14 o 
  -1  -4  10      694.76      691.18     19.28 o 
   0  -4  10     4561.89     4556.37     77.67 o 
   1  -4  10     4817.21     4787.25     81.03 o 
   2  -4  10        3.74       23.26      6.74 o 
   3  -4  10     2755.60     2682.44     53.09 o 
   4  -4  10     1209.64     1259.28     35.59 o 
   5  -4  10      956.50      952.99     36.05 o 
   6  -4  10       42.05        4.68     13.11 o 
   7  -4  10      785.62      803.45     45.88 o 
   8  -4  10      354.53      405.47     36.52 o 
 -10  -3  10        2.60       -7.49     16.86 o 
  -9  -3  10        7.11       20.56     15.42 o 
  -8  -3  10        0.21        7.70     13.47 o 
  -7  -3  10       25.10       38.96     14.02 o 
  -6  -3  10       86.45       73.32     14.37 o 
  -5  -3  10        0.29       -7.84      9.64 o 
  -4  -3  10        7.48       -5.24      8.91 o 
  -3  -3  10        0.28        2.14      8.19 o 
  -2  -3  10      197.28      186.80     10.37 o 
  -1  -3  10      186.86      197.90     10.29 o 
   0  -3  10       14.48       22.18      5.92 o 
   1  -3  10       68.67       83.19      7.83 o 
   2  -3  10       25.84       38.09      6.74 o 
   3  -3  10        5.78       29.32      6.46 o 
   4  -3  10      217.74      218.54     12.94 o 
   5  -3  10       40.51       50.96      9.87 o 
   6  -3  10       21.78       11.24     13.11 o 
   7  -3  10       20.26       12.17     14.05 o 
   8  -3  10        1.22       -1.87     14.98 o 
   9  -3  10       13.31       38.39     18.73 o 
 -10  -2  10       78.45       86.15     25.28 o 
  -9  -2  10       54.64       23.35     25.75 o 
  -8  -2  10       87.40       91.42     17.77 o 
  -7  -2  10      474.51      516.33     44.01 o 
  -6  -2  10       94.78      109.46     15.52 o 
  -5  -2  10     1870.92     1823.54     51.60 o 
  -4  -2  10      304.24      302.25     18.86 o 
  -2  -2  10     4709.81     4687.36     77.94 o 
  -1  -2  10       93.10       98.59     11.54 o 
   0  -2  10      384.40      462.59     18.90 o 
   1  -2  10     3796.17     3986.80     67.44 o 
   2  -2  10     5154.44     5051.10     83.55 o 
   3  -2  10      198.04      206.59     20.13 o 
   4  -2  10     4169.00     4034.72     69.58 o 
   5  -2  10     2114.24     2181.91     64.15 o 
   6  -2  10      175.94      191.97     25.28 o 
   7  -2  10        9.73       29.97     15.92 o 
   8  -2  10      572.88      610.55     41.20 o 
   9  -2  10      411.53      434.50     37.46 o 
 -10  -1  10        1.19      -13.11     18.73 o 
  -9  -1  10       11.06       -5.83     21.54 o 
  -8  -1  10       41.94       16.86     13.48 o 
  -7  -1  10       47.23       16.88     13.27 o 
  -6  -1  10       18.11       10.87     11.06 o 
  -5  -1  10        1.72        8.08     18.26 o 
  -4  -1  10       17.12       22.02      9.50 o 
  -3  -1  10      511.37      541.65     16.11 o 
  -2  -1  10      425.74      467.38     17.32 o 
  -1  -1  10      592.02      558.06     19.74 o 
   0  -1  10      453.58      475.53     13.45 o 
   1  -1  10       40.81       45.86      6.39 o 
   2  -1  10       16.20       22.40      8.63 o 
   3  -1  10        9.66       15.24      5.53 o 
   4  -1  10        8.23        4.52      5.62 o 
   5  -1  10       54.71       76.70     10.05 o 
   6  -1  10       10.93        0.32      8.31 o 
   7  -1  10        3.69       13.11     14.98 o 
   8  -1  10       24.42       32.77     16.86 o 
   9  -1  10        3.87       -1.87     14.98 o 
  10  -1  10        9.00       -7.49     15.92 o 
 -10   0  10      540.98      660.18     48.69 o 
  -9   0  10      397.67      432.63     38.39 o 
  -8   0  10      299.51      311.16     38.39 o 
  -7   0  10     1402.34     1446.63     47.17 o 
  -6   0  10      263.52      266.64     19.99 o 
  -5   0  10      774.66      762.65     29.69 o 
  -4   0  10      307.18      323.41     19.54 o 
  -3   0  10     2780.65     2561.18     45.85 o 
  -2   0  10      216.56      194.15     10.53 o 
  -1   0  10     8963.71     8977.16    176.12 o 
   0   0  10      608.21      578.60     14.75 o 
   1   0  10     5274.41     5442.71     87.82 o 
   2   0  10     2319.75     2324.06     47.85 o 
   3   0  10     2981.58     3026.04     61.59 o 
   4   0  10       15.46       37.74      8.90 o 
   5   0  10     1496.47     1461.76     47.76 o 
   6   0  10     6468.46     6295.92    129.69 o 
   7   0  10       10.29       24.91      9.67 o 
   8   0  10      851.11      838.10     46.82 o 
   9   0  10      350.21      420.46     36.52 o 
  10   0  10       28.57       54.31     19.66 o 
 -10   1  10        5.11      -17.79     18.73 o 
  -9   1  10        0.49        6.55     17.79 o 
  -8   1  10       38.88       47.76     15.05 o 
  -7   1  10        0.63       -5.95     24.82 o 
  -6   1  10       36.36       23.67     21.54 o 
  -5   1  10       58.39       70.16     12.37 o 
  -4   1  10        8.24       -3.16      7.23 o 
  -3   1  10        1.72       -0.82      4.66 o 
  -2   1  10        7.51        3.46      3.99 o 
  -1   1  10      270.49      296.10     19.66 o 
   0   1  10        2.18        2.27      3.53 o 
   1   1  10       87.64       95.52     12.17 o 
   2   1  10      238.81      234.11     19.66 o 
   3   1  10       83.84      114.24     15.92 o 
   4   1  10       14.71       25.76      5.03 o 
   5   1  10       88.15       81.47     10.30 o 
   6   1  10       59.37       88.09     10.91 o 
   7   1  10       50.25       73.82     11.43 o 
   8   1  10        2.29      -13.11     13.11 o 
   9   1  10      193.77      200.40     29.03 o 
  10   1  10       31.55       48.69     20.60 o 
 -10   2  10      146.09      103.01     26.22 o 
  -9   2  10      419.54      457.91     40.27 o 
  -8   2  10      196.52      271.56     32.77 o 
  -7   2  10      281.14      264.24     22.17 o 
  -6   2  10     3561.29     3599.43     85.59 o 
  -5   2  10     1017.48      980.17     33.98 o 
  -4   2  10      394.89      391.19     19.59 o 
  -3   2  10     2306.53     2202.95     41.13 o 
  -2   2  10      673.67      581.75     15.51 o 
  -1   2  10      164.40      137.66      8.39 o 
   0   2  10      809.78      763.51     19.32 o 
   1   2  10     4571.79     4369.36    122.67 o 
   2   2  10     3409.25     3564.04    103.94 o 
   3   2  10     5754.19     5653.20    158.26 o 
   4   2  10      834.45      740.71     24.35 o 
   6   2  10      601.34      620.83     28.56 o 
   7   2  10     1241.29     1303.01     36.80 o 
   8   2  10      600.98      559.98     37.46 o 
   9   2  10      291.41      347.41     32.77 o 
  10   2  10      765.65      781.92     48.69 o 
  11   2  10       26.27       13.11     17.79 o 
  -9   3  10        2.41       -4.68     16.86 o 
  -8   3  10        3.71       -4.68     15.92 o 
  -7   3  10        7.01       13.42     14.98 o 
  -6   3  10       17.58       13.94     11.20 o 
  -5   3  10       37.97       41.18     12.17 o 
  -4   3  10      133.68      156.11      9.96 o 
  -3   3  10       74.79       86.50      7.61 o 
  -2   3  10      147.13      139.60      8.44 o 
  -1   3  10       24.65       25.22      4.93 o 
   0   3  10       21.54       31.72      4.67 o 
   1   3  10      695.79      705.13     29.03 o 
   2   3  10       94.78       89.90     12.17 o 
   3   3  10       13.82       27.16     10.30 o 
   4   3  10       55.51       47.76      6.55 o 
   6   3  10        8.28       -2.58     14.05 o 
   7   3  10       68.92       45.51     10.35 o 
   8   3  10        0.90      -12.17     12.17 o 
   9   3  10       53.31       29.03     16.86 o 
  10   3  10        4.94       43.08     19.66 o 
  11   3  10       31.99       19.66     18.73 o 
  -9   4  10      546.56      569.35     44.01 o 
  -8   4  10      723.36      674.23     44.01 o 
  -7   4  10       20.66       28.09     15.92 o 
  -6   4  10      210.30      185.50     17.54 o 
  -5   4  10     4300.81     4186.31     94.22 o 
  -4   4  10     2595.68     2429.24     46.19 o 
  -3   4  10     1803.21     1812.70     35.98 o 
  -2   4  10     4368.81     4234.82     71.75 o 
   0   4  10       40.33       43.93      6.55 o 
   1   4  10      102.86       97.88      6.55 o 
   2   4  10     1895.95     1875.66     60.87 o 
   3   4  10      214.45      250.96     19.66 o 
   5   4  10      718.17      759.53     22.72 o 
   6   4  10     2556.36     2471.42     55.71 o 
   7   4  10     1058.84     1073.85     32.53 o 
   8   4  10      405.13      406.11     21.07 o 
   9   4  10        5.04       14.05     14.98 o 
  10   4  10      213.50      224.74     29.03 o 
  11   4  10      390.81      463.53     40.27 o 
  -9   5  10       24.79       18.73     18.73 o 
  -8   5  10        0.79       11.24     16.86 o 
  -7   5  10        2.37       14.05     14.98 o 
  -6   5  10       64.96       67.66     13.19 o 
  -5   5  10        0.73       -8.10      8.10 o 
  -4   5  10       11.23       11.45     10.77 o 
  -3   5  10        0.65       10.59      5.75 o 
  -2   5  10      490.31      477.94     17.54 o 
  -1   5  10        1.17        9.05      4.93 o 
   0   5  10      129.72      128.17      9.36 o 
   1   5  10      204.51      216.18     10.05 o 
   2   5  10       18.81       22.53      4.09 o 
   3   5  10       11.17       11.30      4.09 o 
   4   5  10        1.47        3.43      7.96 o 
   5   5  10       75.89       73.10      8.49 o 
   6   5  10       13.98       26.36     19.66 o 
   7   5  10      486.72      471.31     21.07 o 
   8   5  10       36.22       28.15     10.35 o 
   9   5  10       48.76       18.73     15.92 o 
  10   5  10       53.53       44.95     18.73 o 
  11   5  10        0.06       -2.81     17.79 o 
  -9   6  10        3.64        7.49     17.79 o 
  -8   6  10     1082.93     1153.68     59.93 o 
  -7   6  10     1211.47     1237.02     58.99 o 
  -6   6  10       89.26      124.54     21.54 o 
  -5   6  10     1548.70     1591.39     45.35 o 
  -4   6  10     1780.33     1821.82     47.98 o 
  -3   6  10     2279.04     2204.19     54.55 o 
  -2   6  10      324.85      370.36     16.55 o 
  -1   6  10    10073.74     9850.74    186.06 o 
   0   6  10     2601.35     2503.99     62.74 o 
   1   6  10     1303.40     1301.29     31.20 o 
   2   6  10     2515.58     2482.70     52.11 o 
   3   6  10      229.61      284.67     14.98 o 
   4   6  10        6.98       12.97     19.20 o 
   5   6  10      481.75      500.30     18.22 o 
   6   6  10     2137.22     2126.89     49.83 o 
   7   6  10      670.45      722.58     26.00 o 
   8   6  10     1711.72     1743.84     46.65 o 
   9   6  10       82.79       94.58     20.60 o 
  10   6  10       82.17       86.15     21.54 o 
  -8   7  10       22.79        1.87     17.79 o 
  -7   7  10        0.00       19.66     16.86 o 
  -6   7  10       47.93       57.12     16.86 o 
  -5   7  10       26.75       28.09     14.98 o 
  -4   7  10        6.41        9.00     10.77 o 
  -3   7  10      281.86      292.90     17.46 o 
  -2   7  10       46.18       45.88     12.17 o 
  -1   7  10        0.04       23.04      7.59 o 
   0   7  10       48.71       44.01     12.64 o 
   1   7  10       30.11       37.72      7.49 o 
   2   7  10     1018.64      998.02     26.26 o 
   4   7  10       97.49      102.73     19.66 o 
   5   7  10       21.81       30.38      7.19 o 
   6   7  10      124.27      130.17     14.05 o 
   7   7  10       50.14       69.25     10.79 o 
   8   7  10       21.56       28.84      9.87 o 
   9   7  10       27.12       33.71     16.86 o 
  10   7  10        4.80        4.68     14.98 o 
  -8   8  10        3.29        8.43     17.79 o 
  -7   8  10      644.34      629.28     43.08 o 
  -6   8  10     1343.45     1335.34     60.87 o 
  -5   8  10       23.95       32.77     14.98 o 
  -4   8  10     3113.73     3061.11     72.80 o 
  -3   8  10     2441.42     2517.11     85.21 o 
  -2   8  10      199.98      179.79     20.60 o 
  -1   8  10      455.01      497.24     28.09 o 
   0   8  10     2674.42     2852.24     62.55 o 
   1   8  10     3125.96     2921.35     63.17 o 
   4   8  10       90.52       89.16      9.45 o 
   5   8  10      766.62      713.66     23.73 o 
   6   8  10      139.21      151.93     13.05 o 
   7   8  10       31.45       20.60      8.92 o 
   8   8  10       17.85       22.31      9.58 o 
   9   8  10      414.02      380.19     31.84 o 
  10   8  10      200.55      151.70     24.35 o 
  -8   9  10       79.00       70.23     22.47 o 
  -7   9  10        4.14        2.81     14.98 o 
  -6   9  10        8.93       -3.75     14.05 o 
  -5   9  10       14.76       26.22     14.98 o 
  -4   9  10      283.81      272.50     28.09 o 
  -3   9  10        8.52        4.68     13.11 o 
  -2   9  10      122.31      114.24     17.79 o 
  -1   9  10      770.97      766.00     36.52 o 
   0   9  10      381.64      347.63     42.14 o 
   1   9  10      221.07      227.15     26.22 o 
   2   9  10      190.05      180.73     16.86 o 
   3   9  10        6.25        7.87      4.67 o 
   4   9  10        4.14       12.97      6.52 o 
   5   9  10       37.40       28.77      8.26 o 
   6   9  10      160.36      149.52     17.32 o 
   7   9  10       71.54       81.32     11.86 o 
   8   9  10        5.81        1.87      8.53 o 
   9   9  10        5.62        9.36     14.98 o 
  10   9  10        6.29       -6.55     14.98 o 
  -7  10  10      102.88      109.56     25.28 o 
  -6  10  10      465.03      442.93     36.52 o 
  -5  10  10      713.20      692.96     43.08 o 
  -4  10  10        0.03      -10.30     12.17 o 
  -3  10  10     4134.63     4065.96    128.29 o 
  -2  10  10     3410.26     3529.39    112.37 o 
  -1  10  10      128.14      100.20     17.79 o 
   0  10  10     5279.18     5294.25    108.91 o 
   1  10  10     1167.90     1158.50     33.39 o 
   2  10  10     1164.34     1164.46     43.54 o 
   3  10  10       49.35       67.55      9.93 o 
   4  10  10     1704.44     1691.10     42.98 o 
   5  10  10      328.02      369.93     18.50 o 
   6  10  10      560.72      552.04     22.84 o 
   7  10  10      265.13      285.80     19.17 o 
   8  10  10       86.93       66.05     12.24 o 
   9  10  10       23.99       25.28     15.92 o 
  -7  11  10       15.45       -6.55     18.73 o 
  -6  11  10       15.70       15.92     18.73 o 
  -5  11  10        0.04       14.05     14.98 o 
  -4  11  10       30.53       73.04     18.73 o 
  -3  11  10       62.24       40.27     16.86 o 
  -2  11  10        0.22      -13.11     13.11 o 
  -1  11  10       16.12       23.41     14.05 o 
   0  11  10       73.65       46.82     14.05 o 
   1  11  10       91.66       94.36     12.13 o 
   2  11  10      164.38      174.69     34.18 o 
   3  11  10        1.40        8.10      7.59 o 
   4  11  10       48.36       52.55     11.24 o 
   5  11  10        5.68       22.44     10.77 o 
   6  11  10       47.54       39.75     14.98 o 
   7  11  10        8.54       11.24      8.61 o 
   8  11  10      252.19      281.56     20.19 o 
   9  11  10      107.98       79.60     20.60 o 
  -6  12  10      298.38      291.23     35.58 o 
  -5  12  10      472.16      539.38     42.14 o 
  -4  12  10       30.82       25.28     16.86 o 
  -3  12  10       48.72       60.87     17.79 o 
  -2  12  10     1160.15     1232.34     56.19 o 
  -1  12  10     1189.87     1228.59     54.31 o 
   0  12  10       13.11        1.87     11.24 o 
   1  12  10     2266.14     2245.88     56.24 o 
   2  12  10     1135.85     1116.51     58.06 o 
   3  12  10      210.22      234.11     16.88 o 
   4  12  10       40.80       44.75      9.87 o 
   5  12  10      299.56      344.90     33.24 o 
   6  12  10      694.72      678.79     27.16 o 
   7  12  10        0.29       17.32     14.51 o 
   8  12  10      383.62      375.83     22.78 o 
   9  12  10        5.43       17.79     15.92 o 
  -6  13  10      108.33       78.66     25.28 o 
  -5  13  10        0.55       23.41     18.73 o 
  -4  13  10       33.38       18.73     17.79 o 
  -3  13  10       26.97       44.01     17.79 o 
  -2  13  10       27.55       55.25     16.86 o 
  -1  13  10       20.78       35.58     15.92 o 
   0  13  10      135.45      141.40     21.54 o 
   1  13  10       39.72       39.80     10.59 o 
   2  13  10       20.23       24.78      9.87 o 
   3  13  10        0.10        2.47      8.43 o 
   4  13  10      182.56      143.92     25.75 o 
   5  13  10        3.84        6.09      8.90 o 
   6  13  10        9.61        3.39      8.53 o 
   7  13  10       64.81       70.63     23.88 o 
   8  13  10       48.65       55.47     12.90 o 
  -5  14  10      127.34       98.32     25.28 o 
  -4  14  10      611.33      678.91     47.76 o 
  -3  14  10       96.89      115.18     23.41 o 
  -2  14  10      223.79      240.66     29.03 o 
  -1  14  10      632.15      684.53     42.14 o 
   0  14  10      939.59      955.15     48.69 o 
   1  14  10        7.92        0.00      9.27 o 
   2  14  10     1791.12     1771.24     49.99 o 
   3  14  10     1435.43     1438.04     48.23 o 
   4  14  10        1.18        0.97     17.79 o 
   5  14  10      530.66      564.75     26.15 o 
   6  14  10      243.61      212.61     18.73 o 
   7  14  10       62.12       56.20     12.53 o 
   8  14  10       19.20       20.68     11.57 o 
  -4  15  10       26.76       15.92     18.73 o 
  -3  15  10        0.04       -7.49     16.86 o 
  -2  15  10       60.88       72.10     20.60 o 
  -1  15  10       52.03       65.55     18.73 o 
   0  15  10        2.73       -7.49     12.17 o 
   1  15  10        0.10       -1.39      9.45 o 
   2  15  10       24.21       29.67     11.46 o 
   3  15  10       21.95       18.96     11.24 o 
   4  15  10       30.90       36.99     11.92 o 
   5  15  10       20.61       56.52     12.53 o 
   6  15  10      105.22      100.87     26.69 o 
   7  15  10       12.73        2.05     12.17 o 
   8  15  10        5.98       -0.77     13.11 o 
  -3  16  10      484.33      484.13     42.14 o 
  -2  16  10       88.85       98.32     24.35 o 
  -1  16  10      309.80      295.91     33.71 o 
   0  16  10      493.13      489.75     37.46 o 
   1  16  10      126.67      123.39     16.55 o 
   2  16  10       11.47       21.32     11.20 o 
   3  16  10      431.79      424.33     24.50 o 
   4  16  10      560.42      595.49     28.80 o 
   5  16  10       11.53       20.98     11.46 o 
   6  16  10      366.22      422.60     25.49 o 
   7  16  10       90.45      104.72     19.20 o 
   8  16  10        2.96       -0.94     17.79 o 
  -2  17  10       33.57       17.79     19.66 o 
  -1  17  10       39.35       51.50     21.54 o 
   0  17  10       57.27       59.93     20.60 o 
   1  17  10        8.96       14.98     15.92 o 
   2  17  10       25.22       34.65     18.73 o 
   3  17  10       82.67       80.97     15.55 o 
   4  17  10       10.16        9.79     11.57 o 
   5  17  10       11.93       15.62     11.57 o 
   6  17  10        0.18      -10.59     10.59 o 
   7  17  10        2.03       -3.75     14.98 o 
   8  17  10       12.74        3.75     17.79 o 
   0  18  10       88.49       58.99     21.54 o 
   1  18  10      578.89      605.87     45.88 o 
   2  18  10       11.11       11.24     18.73 o 
   3  18  10       75.15       91.77     24.35 o 
   4  18  10      247.84      267.82     32.77 o 
   5  18  10       65.56       87.09     23.41 o 
   6  18  10        7.19       -9.36     17.79 o 
  -2 -13  11       81.63       56.19     22.47 o 
  -5 -12  11        0.38       15.92     20.60 o 
  -4 -12  11       19.29       64.61     23.41 o 
  -3 -12  11        8.43       20.39     15.42 o 
  -2 -12  11       57.61       92.71     23.41 o 
  -1 -12  11        2.71        1.87     17.79 o 
  -6 -11  11      115.95      115.18     28.09 o 
  -5 -11  11       86.07       90.83     24.35 o 
  -4 -11  11       88.96       91.49     18.86 o 
  -3 -11  11      441.66      515.89     31.70 o 
  -2 -11  11      702.27      737.23     35.46 o 
  -1 -11  11      113.67       47.76     20.60 o 
   0 -11  11      319.33      312.77     32.77 o 
  -7 -10  11       27.11       45.88     24.35 o 
  -6 -10  11        0.18      -10.30     18.73 o 
  -5 -10  11        8.88       11.80     15.58 o 
  -4 -10  11        8.53        9.74     14.02 o 
  -3 -10  11        0.41        9.39     13.32 o 
  -2 -10  11        4.44       11.37     13.48 o 
  -1 -10  11        0.05       19.13     13.48 o 
   0 -10  11      108.80      132.97     23.41 o 
   1 -10  11        0.40       14.05     14.98 o 
   2 -10  11      106.73       85.21     20.60 o 
   3 -10  11       22.11       19.66     15.92 o 
  -7  -9  11      220.39      266.88     34.65 o 
  -6  -9  11       83.11       49.80     17.67 o 
  -5  -9  11      643.31      684.61     35.72 o 
  -4  -9  11       28.75        9.41     13.32 o 
  -3  -9  11       93.68       68.76     15.92 o 
  -2  -9  11      315.22      265.57     34.18 o 
  -1  -9  11      479.01      496.74     27.90 o 
   0  -9  11      314.28      350.79     20.49 o 
   1  -9  11      630.61      654.66     27.79 o 
   2  -9  11     1341.55     1311.93     59.93 o 
   3  -9  11      305.17      336.18     31.84 o 
   4  -9  11      123.06      111.43     22.47 o 
  -8  -8  11       10.77        4.68     18.73 o 
  -7  -8  11        0.01      -11.24     17.79 o 
  -6  -8  11        0.14      -13.32     13.32 o 
  -5  -8  11        0.60       16.69     23.88 o 
  -4  -8  11        0.73        0.19     14.98 o 
  -3  -8  11       22.06       14.57     14.05 o 
  -2  -8  11        0.58       -2.40     14.51 o 
  -1  -8  11       39.89       50.30     13.16 o 
   0  -8  11        4.33       14.16      8.26 o 
   1  -8  11        7.09       21.60     12.64 o 
   2  -8  11        1.32       29.97     14.98 o 
   3  -8  11       89.37      131.10     22.47 o 
   4  -8  11       23.09       42.14     17.79 o 
   5  -8  11       68.72       68.36     20.60 o 
  -8  -7  11        0.44      -15.92     16.86 o 
  -7  -7  11       27.12       19.86     15.03 o 
  -6  -7  11      211.95      252.82     24.26 o 
  -5  -7  11       42.50       60.84     15.93 o 
  -4  -7  11      674.23      702.98     33.07 o 
  -3  -7  11      769.24      838.07     34.13 o 
  -2  -7  11       81.08       69.53     14.37 o 
  -1  -7  11     1566.06     1681.06     70.23 o 
   0  -7  11      655.50      692.18     22.26 o 
   1  -7  11       13.06       19.89      8.12 o 
   2  -7  11      405.89      424.95     45.88 o 
   3  -7  11     1982.67     1930.91     73.98 o 
   4  -7  11      269.22      288.42     30.90 o 
   5  -7  11      195.75      254.71     30.90 o 
   6  -7  11      460.56      449.48     38.39 o 
  -9  -6  11        0.03      -16.86     16.86 o 
  -8  -6  11        4.32        2.81     16.39 o 
  -7  -6  11       28.17       22.99     15.03 o 
  -6  -6  11        7.75      -10.73     11.71 o 
  -5  -6  11       34.44       16.68     13.16 o 
  -4  -6  11        3.92       13.86     12.47 o 
  -3  -6  11        0.20       -0.39      9.87 o 
  -2  -6  11      109.65      131.99     16.20 o 
  -1  -6  11      225.21      215.29     13.70 o 
   0  -6  11        6.35       12.25      7.33 o 
   1  -6  11        1.23       -2.65      6.77 o 
   2  -6  11        2.10       15.63      9.83 o 
   3  -6  11        1.15      -10.30     10.30 o 
   4  -6  11        0.71        4.68     13.11 o 
   5  -6  11       88.00      113.31     22.47 o 
   6  -6  11       61.51       39.33     18.73 o 
  -9  -5  11      608.33      759.44     51.50 o 
  -8  -5  11      213.89      268.20     26.09 o 
  -7  -5  11       72.26       67.77     16.44 o 
  -6  -5  11      398.23      424.81     42.61 o 
  -5  -5  11      186.36      213.29     31.37 o 
  -4  -5  11        0.92       -9.76      9.76 o 
  -3  -5  11      955.24      918.77     33.96 o 
  -2  -5  11     1420.59     1477.83     43.58 o 
  -1  -5  11     1441.47     1401.00     31.80 o 
   0  -5  11     2031.72     2087.93     42.06 o 
   1  -5  11     1262.42     1309.53     35.63 o 
   2  -5  11      111.33       99.58     13.98 o 
   3  -5  11      854.93      834.36     42.14 o 
   4  -5  11     1997.61     1856.00     71.17 o 
   5  -5  11      463.42      435.44     33.71 o 
   6  -5  11      261.36      322.13     30.90 o 
   7  -5  11      707.80      667.67     44.01 o 
  -9  -4  11        8.77       23.41     19.66 o 
  -8  -4  11       47.87       43.65     16.59 o 
  -7  -4  11       20.54       39.35     14.55 o 
  -6  -4  11       54.53       41.09     19.66 o 
  -5  -4  11        7.60        9.83     11.77 o 
  -4  -4  11        2.39       -6.79      9.64 o 
  -3  -4  11       63.43       66.38     12.30 o 
  -2  -4  11      308.04      256.00     17.49 o 
  -1  -4  11      411.11      409.44     15.47 o 
   0  -4  11        0.82       23.73      6.85 o 
   1  -4  11      252.58      253.53     12.89 o 
   2  -4  11       60.58       55.04      7.97 o 
   3  -4  11      243.08      230.22     16.40 o 
   4  -4  11        6.51       19.66     14.05 o 
   5  -4  11       73.73       46.82     16.86 o 
   6  -4  11       10.77       -2.81     13.11 o 
   7  -4  11        4.26       22.47     15.92 o 
   8  -4  11       55.51       74.91     21.54 o 
  -9  -3  11       22.79        1.50     15.58 o 
  -8  -3  11      477.01      538.78     31.94 o 
  -7  -3  11      631.78      651.07     32.85 o 
  -6  -3  11        0.87      -12.33     27.16 o 
  -5  -3  11     2155.72     2186.72     59.72 o 
  -4  -3  11      708.44      698.36     28.57 o 
  -3  -3  11       73.23       73.20     13.11 o 
  -2  -3  11      141.33      163.78     10.29 o 
  -1  -3  11      936.92      887.65     25.36 o 
   0  -3  11       42.12       56.32      7.61 o 
   1  -3  11     4862.34     4855.16     81.91 o 
   2  -3  11     2178.72     2151.04     41.41 o 
   3  -3  11     1533.23     1484.96     33.06 o 
   4  -3  11     3874.90     3704.50    117.99 o 
   5  -3  11      629.25      627.41     38.39 o 
   6  -3  11        0.22        6.55     13.11 o 
   7  -3  11      103.94      104.88     22.47 o 
   8  -3  11      728.98      775.36     47.76 o 
  -9  -2  11       26.57       14.44     15.17 o 
  -8  -2  11        0.49      -12.17     12.76 o 
  -7  -2  11       29.23       21.64     13.47 o 
  -6  -2  11       13.74       16.26     13.58 o 
  -5  -2  11        3.52       -7.49      9.64 o 
  -4  -2  11       18.65       13.45      9.76 o 
  -3  -2  11       10.33        4.06     16.86 o 
  -2  -2  11       11.29       15.35      5.58 o 
  -1  -2  11       35.12       26.18      5.78 o 
   0  -2  11       71.31       69.82      9.87 o 
   1  -2  11        0.63       10.02      5.33 o 
   2  -2  11      269.38      281.40     12.03 o 
   3  -2  11      110.47      120.66     12.13 o 
   4  -2  11       43.91       73.51     11.02 o 
   5  -2  11      116.63       98.32     19.66 o 
   6  -2  11       21.42       16.86     14.05 o 
   7  -2  11      135.47       95.52     20.60 o 
   8  -2  11        0.12       -0.94     15.92 o 
   9  -2  11        7.22        8.43     17.79 o 
  -9  -1  11        2.79        0.66     14.72 o 
  -8  -1  11      429.18      411.68     27.67 o 
  -7  -1  11      683.66      701.30     33.07 o 
  -6  -1  11      413.30      392.62     24.07 o 
  -5  -1  11      381.88      363.99     22.25 o 
  -4  -1  11     3960.64     3882.25     88.53 o 
  -3  -1  11     1080.76      959.82     31.50 o 
  -2  -1  11     1203.88     1181.73     29.04 o 
  -1  -1  11     3717.16     3683.62     63.13 o 
   0  -1  11       98.99       81.10      6.98 o 
   1  -1  11      519.85      547.76     15.16 o 
   2  -1  11     1043.98     1076.26     23.27 o 
   3  -1  11      442.83      421.41     19.86 o 
   4  -1  11       22.98       36.52     14.05 o 
   5  -1  11     3883.94     3753.19    118.93 o 
   6  -1  11      598.24      559.05     36.52 o 
   7  -1  11        7.91        6.55     14.98 o 
   8  -1  11      611.85      576.84     41.20 o 
   9  -1  11      195.04      234.11     31.84 o 
  -9   0  11        0.53       -0.50     18.73 o 
  -8   0  11        0.06       -1.64     13.11 o 
  -7   0  11       95.17       92.78     19.20 o 
  -6   0  11       82.66       76.91     14.05 o 
  -5   0  11       12.77       13.75     16.39 o 
  -4   0  11        0.01       -7.69      8.79 o 
  -3   0  11       26.50        2.06      7.96 o 
  -2   0  11      306.63      318.34     17.79 o 
  -1   0  11        0.04        0.79      4.89 o 
   0   0  11      715.77      701.60     17.08 o 
   1   0  11       45.18       55.08      7.91 o 
   2   0  11       37.24       27.16     11.24 o 
   3   0  11        1.51        7.49     10.30 o 
   4   0  11       56.56       73.98     15.92 o 
   5   0  11      148.37      148.89     21.54 o 
   6   0  11       12.69       52.44     17.79 o 
   7   0  11      275.54      295.91     30.90 o 
   8   0  11       19.47       45.88     18.73 o 
   9   0  11       45.43       45.88     20.60 o 
  10   0  11        0.04      -15.92     15.92 o 
  -9   1  11      761.41      780.98     50.57 o 
  -8   1  11       18.29       -1.74     12.62 o 
  -7   1  11     1692.25     1635.02     51.44 o 
  -6   1  11     1051.21     1040.10     43.08 o 
  -5   1  11       12.02       15.92     10.55 o 
  -4   1  11       78.49       75.79     11.70 o 
  -3   1  11      792.15      778.53     19.47 o 
  -2   1  11     3479.72     3232.51    142.37 o 
  -1   1  11      154.73      138.06     37.93 o 
   0   1  11     4070.22     4004.81     66.82 o 
   1   1  11      132.29      134.85     14.98 o 
   2   1  11      285.75      263.14     20.60 o 
   3   1  11     1009.96     1119.03     45.88 o 
   4   1  11       92.79       88.96     15.92 o 
   5   1  11      155.27      174.18     21.54 o 
   6   1  11     4017.02     4136.19    129.23 o 
   7   1  11      423.83      419.52     32.77 o 
   8   1  11       39.14       49.63     18.73 o 
   9   1  11     1157.07     1215.48     59.93 o 
  10   1  11       60.28       33.71     20.60 o 
  -9   2  11        4.28       -4.68     17.79 o 
  -8   2  11      113.96      111.43     24.35 o 
  -7   2  11       70.64       52.09     15.19 o 
  -6   2  11      275.24      278.35     21.82 o 
  -5   2  11       65.31       79.81     13.72 o 
  -4   2  11        1.72        5.58      8.49 o 
  -3   2  11      191.57      206.28     10.47 o 
  -2   2  11      115.49      127.90      8.26 o 
  -1   2  11      353.35      367.71     36.99 o 
   0   2  11     1130.93     1230.73     28.27 o 
   1   2  11        9.69       15.92      8.43 o 
   2   2  11      207.42      220.06     19.66 o 
   3   2  11      127.44      111.43     15.92 o 
   4   2  11        1.02       -1.87     10.30 o 
   6   2  11      144.05      137.65     21.54 o 
   7   2  11      311.37      238.79     27.16 o 
   8   2  11        1.58       11.24     15.92 o 
   9   2  11       17.64       17.79     17.79 o 
  10   2  11       12.93       15.92     18.73 o 
  -9   3  11       80.83       96.45     25.28 o 
  -8   3  11      494.56      501.92     39.33 o 
  -7   3  11       90.29       72.89     15.06 o 
  -6   3  11     1851.87     1963.49     54.85 o 
  -5   3  11     6154.06     6165.40    132.19 o 
  -4   3  11      114.08       99.48     12.60 o 
  -3   3  11     3962.70     3948.18     68.24 o 
  -2   3  11     2200.93     2151.66     40.35 o 
  -1   3  11      745.24      669.51     26.69 o 
   0   3  11        4.22       20.61      5.62 o 
   1   3  11     3540.88     3546.24    103.01 o 
   2   3  11     1641.15     1479.55     52.44 o 
   3   3  11     1652.47     1710.85     59.93 o 
   6   3  11      320.72      354.91     29.03 o 
   7   3  11      584.20      570.28     36.52 o 
   8   3  11       42.60       64.61     18.73 o 
   9   3  11        0.17        6.55     15.92 o 
  10   3  11      535.47      668.61     45.88 o 
  -9   4  11        0.46       -4.68     17.79 o 
  -8   4  11       30.20        4.68     16.86 o 
  -7   4  11       79.38       81.47     20.60 o 
  -6   4  11       33.18       33.03     12.24 o 
  -5   4  11        4.30       17.45     10.79 o 
  -4   4  11       27.45       36.44      7.05 o 
  -3   4  11        1.71        5.96      5.65 o 
  -2   4  11      127.98      155.03      9.77 o 
  -1   4  11       23.03       39.36     10.77 o 
   0   4  11       54.33       72.20      6.23 o 
   1   4  11      340.09      348.35     20.60 o 
   2   4  11        7.73       14.05      8.43 o 
   3   4  11      782.68      860.58     38.39 o 
   6   4  11       58.60       95.52     17.79 o 
   7   4  11      137.19      128.29     21.54 o 
   8   4  11        0.55        2.81     14.05 o 
   9   4  11       77.82       43.08     17.79 o 
  10   4  11        1.14      -12.17     15.92 o 
  11   4  11        0.23       38.39     20.60 o 
  -9   5  11      239.19      242.53     32.77 o 
  -8   5  11      622.87      620.85     43.08 o 
  -7   5  11       32.35       43.08     16.86 o 
  -6   5  11        8.34        0.18     14.05 o 
  -5   5  11      895.27      891.93     32.07 o 
  -4   5  11     3392.22     3312.97     60.61 o 
  -3   5  11     1133.21     1031.17     25.05 o 
  -2   5  11     3105.07     3062.23     64.88 o 
  -1   5  11     7314.76     7207.50    138.06 o 
   0   5  11      408.41      379.04     14.39 o 
   1   5  11        2.95       20.91      4.67 o 
   2   5  11     2299.12     2298.93     73.98 o 
   3   5  11     1236.98     1251.06     47.76 o 
   4   5  11        4.96        6.74      8.43 o 
   5   5  11     2670.51     2631.59     56.93 o 
   6   5  11       83.50      103.01     18.73 o 
   7   5  11      663.67      689.21     39.33 o 
   8   5  11      546.53      584.33     37.46 o 
   9   5  11        7.97        9.36     14.98 o 
  10   5  11       77.44       57.12     20.60 o 
  11   5  11      105.52      156.38     28.09 o 
  -8   6  11        2.28       48.69     19.66 o 
  -7   6  11        6.88      -14.05     14.05 o 
  -6   6  11       71.25       47.76     16.86 o 
  -5   6  11        8.92       12.92      9.87 o 
  -4   6  11        0.05       -8.26      8.26 o 
  -3   6  11       36.42       27.69      7.12 o 
  -2   6  11        7.38       10.30      6.62 o 
  -1   6  11      207.49      224.58     22.01 o 
   0   6  11        4.67       19.81      6.26 o 
   1   6  11      184.69      184.46     16.86 o 
   2   6  11      107.66      102.92      7.94 o 
   3   6  11       33.79       40.34      6.09 o 
   4   6  11        6.01        6.67     12.64 o 
   5   6  11      180.52      208.28     12.80 o 
   6   6  11       21.96       36.52     14.05 o 
   7   6  11      301.45      396.11     29.97 o 
   8   6  11        6.48       27.16     15.92 o 
   9   6  11      111.33       97.39     20.60 o 
  10   6  11        1.67        7.49     15.92 o 
  11   6  11       13.93       -6.55     16.86 o 
  -8   7  11       43.92       20.60     18.73 o 
  -7   7  11     1134.44     1090.94     56.19 o 
  -6   7  11      401.12      463.53     34.65 o 
  -5   7  11      670.07      701.50     28.75 o 
  -4   7  11     2160.31     2189.96     56.54 o 
  -3   7  11     1603.73     1710.10     45.93 o 
  -2   7  11      103.27       79.67     10.77 o 
  -1   7  11     2450.85     2584.70     57.60 o 
   0   7  11    11033.91    10799.71    203.28 o 
   1   7  11       14.44       34.91      6.74 o 
   2   7  11     1809.79     1738.22     40.13 o 
   4   7  11       16.26        8.00      7.96 o 
   5   7  11      177.56      212.72     13.48 o 
   6   7  11       12.95       19.18      7.42 o 
   7   7  11      449.19      426.07     30.90 o 
   8   7  11      242.62      221.93     26.22 o 
   9   7  11      206.07      252.83     29.03 o 
  10   7  11        8.21      -14.05     14.05 o 
  11   7  11      109.52      116.12     25.28 o 
  -8   8  11       52.47       72.10     22.47 o 
  -7   8  11        3.18       -4.68     14.98 o 
  -6   8  11       18.18       24.35     16.86 o 
  -5   8  11       22.03       29.97     14.98 o 
  -4   8  11       73.40       70.47     11.92 o 
  -3   8  11      107.46      107.69     17.79 o 
  -1   8  11     1168.06     1170.55     34.18 o 
   0   8  11        1.14       11.15     11.24 o 
   1   8  11       16.26       17.45      8.90 o 
   2   8  11        1.39       12.08      6.52 o 
   4   8  11      120.92      142.34     18.73 o 
   5   8  11       35.93       24.82      7.62 o 
   6   8  11       87.36       87.25     11.02 o 
   7   8  11      193.60      186.35     23.41 o 
   8   8  11        3.55       26.22     14.98 o 
   9   8  11       29.60       44.95     17.79 o 
  10   8  11        1.70       22.47     16.86 o 
  -7   9  11       69.63       79.60     22.47 o 
  -6   9  11      592.90      528.14     38.39 o 
  -5   9  11      685.45      646.13     39.33 o 
  -4   9  11      739.88      833.42     44.01 o 
  -2   9  11      747.11      751.95     38.39 o 
  -1   9  11      675.74      706.71     42.14 o 
   0   9  11      311.81      363.58     24.82 o 
   1   9  11     3923.51     3833.58     80.75 o 
   2   9  11      780.72      754.40     24.67 o 
   4   9  11     3742.76     3681.53     78.00 o 
   5   9  11      137.08      174.24     13.72 o 
   6   9  11      303.97      323.03     22.01 o 
   7   9  11       90.07       94.58     18.73 o 
   8   9  11       64.29       68.36     18.73 o 
   9   9  11        9.97       20.60     16.86 o 
  10   9  11      145.74      147.96     25.28 o 
  -7  10  11       22.19        7.49     15.92 o 
  -6  10  11       24.00       33.71     17.79 o 
  -5  10  11       14.50       20.60     14.98 o 
  -4  10  11       71.47       52.44     17.79 o 
  -3  10  11      130.48      148.89     22.47 o 
  -2  10  11      178.17      162.94     22.47 o 
  -1  10  11       25.87       31.84     14.05 o 
   0  10  11       62.06       74.94     15.45 o 
   1  10  11      486.16      449.74     19.73 o 
   2  10  11      201.53      210.70     14.80 o 
   3  10  11      286.98      265.38     16.13 o 
   4  10  11      135.47      110.89     11.86 o 
   5  10  11        8.70        3.54      7.59 o 
   6  10  11        0.98       14.98      8.61 o 
   7  10  11       57.42       66.34     11.46 o 
   8  10  11       22.26        1.87     13.11 o 
   9  10  11       15.72        1.87     14.98 o 
  10  10  11        4.87        0.94     15.92 o 
  -7  11  11        0.31      -15.92     15.92 o 
  -6  11  11      156.25      161.07     29.03 o 
  -5  11  11      136.04      134.85     24.35 o 
  -4  11  11      476.59      539.38     37.46 o 
  -3  11  11      184.12      226.62     28.09 o 
  -2  11  11     2506.53     2562.06     89.90 o 
  -1  11  11     1757.98     1820.41     68.36 o 
   0  11  11      298.01      331.43     18.86 o 
   1  11  11     2129.66     2108.89     52.56 o 
   2  11  11     1633.57     1624.36     42.98 o 
   3  11  11       83.81       93.90     11.70 o 
   4  11  11      569.46      568.75     24.35 o 
   5  11  11     1887.95     1843.11     47.55 o 
   6  11  11        8.28       17.06      8.77 o 
   7  11  11      208.38      193.32     30.43 o 
   8  11  11       38.79       14.05     14.98 o 
   9  11  11        3.32       -0.94     14.98 o 
  -6  12  11       34.77       19.66     18.73 o 
  -5  12  11       36.58       15.92     17.79 o 
  -4  12  11      143.69      156.38     25.28 o 
  -3  12  11       54.03       27.16     15.92 o 
  -2  12  11        4.83       10.30     14.05 o 
  -1  12  11       11.54       18.73     14.98 o 
   0  12  11       60.62       59.26     11.20 o 
   1  12  11       27.38       30.53      9.87 o 
   2  12  11       23.65       23.91      9.20 o 
   3  12  11      152.36      158.97     16.86 o 
   4  12  11       10.10       22.99      8.77 o 
   5  12  11       15.49       21.81      9.36 o 
   6  12  11        1.11       14.05     14.98 o 
   7  12  11        2.09        3.78      9.20 o 
   8  12  11        3.86      -12.17     12.17 o 
   9  12  11        0.65       -4.68     14.98 o 
  -5  13  11      352.27      438.25     40.27 o 
  -4  13  11      288.74      306.21     33.71 o 
  -3  13  11       10.44       32.77     16.86 o 
  -2  13  11      116.95      141.40     22.47 o 
  -1  13  11     1340.17     1353.14     58.99 o 
   0  13  11      654.42      701.11     28.47 o 
   1  13  11      610.34      599.61     25.80 o 
   2  13  11     2093.68     2100.10     54.91 o 
   3  13  11      345.13      343.14     20.53 o 
   4  13  11      111.05      104.04     13.72 o 
   5  13  11       51.47       68.51     12.24 o 
   6  13  11      312.11      304.86     21.07 o 
   7  13  11      240.42      238.32     19.20 o 
   8  13  11       97.84      127.35     22.47 o 
   9  13  11      120.43      145.15     25.28 o 
  -5  14  11       57.93       73.04     24.35 o 
  -4  14  11        0.02       -0.94     16.86 o 
  -3  14  11       19.87       14.05     16.86 o 
  -2  14  11       98.37       86.15     20.60 o 
  -1  14  11       46.11       29.97     15.92 o 
   0  14  11        4.36       -0.94     13.11 o 
   1  14  11      285.24      294.86     35.58 o 
   2  14  11       25.66       31.84     11.26 o 
   3  14  11        0.59       12.81     23.88 o 
   4  14  11       34.78       16.48     10.53 o 
   5  14  11       34.67       27.93     11.20 o 
   6  14  11       12.29        7.02      9.93 o 
   7  14  11        6.70        7.01     10.91 o 
   8  14  11       21.14       22.47     16.86 o 
  -4  15  11      180.76      150.76     28.09 o 
  -3  15  11      398.21      439.18     39.33 o 
  -2  15  11        3.14        8.43     15.92 o 
  -1  15  11      434.11      470.09     37.46 o 
   0  15  11      212.91      170.43     25.28 o 
   1  15  11      133.79      148.11     16.21 o 
   2  15  11        3.07        5.62      9.27 o 
   3  15  11     1316.03     1285.95     41.70 o 
   4  15  11      487.19      471.68     25.14 o 
   5  15  11       21.94       57.91     12.53 o 
   6  15  11      629.06      676.89     30.12 o 
   7  15  11       40.88       31.64     12.64 o 
   8  15  11       29.16       39.33     18.73 o 
  -3  16  11        4.98       -2.81     18.73 o 
  -2  16  11       13.83      -14.05     15.92 o 
  -1  16  11       88.04      115.18     23.41 o 
   0  16  11        2.63       30.90     17.79 o 
   1  16  11       27.28       10.45     10.25 o 
   2  16  11        7.24        8.10     10.30 o 
   3  16  11       10.46       13.28     13.11 o 
   4  16  11        3.03       24.88     19.20 o 
   5  16  11        2.15        1.51     10.12 o 
   6  16  11       32.32       24.55     12.13 o 
   7  16  11        1.02       -2.22     11.57 o 
  -1  17  11       11.22      -11.24     14.98 o 
   0  17  11      331.74      311.83     34.65 o 
   1  17  11      217.79      211.63     29.97 o 
   2  17  11       15.04       31.84     17.79 o 
   3  17  11        5.29       -8.43     14.98 o 
   4  17  11      275.19      313.70     33.71 o 
   5  17  11      175.73      207.89     28.09 o 
   6  17  11        1.59       35.58     18.73 o 
   0  18  11       22.32       85.21     22.47 o 
   1  18  11       15.94       14.98     18.73 o 
   2  18  11        1.53      -14.05     15.92 o 
   3  18  11       76.09       62.74     20.60 o 
   4  18  11       30.60       16.86     16.86 o 
   5  18  11        0.94        8.43     16.86 o 
   6  18  11       35.19       29.97     19.66 o 
  -5 -11  12        2.40       21.54     21.54 o 
  -4 -11  12        0.39       15.92     19.66 o 
  -3 -11  12       14.89       32.58     16.80 o 
  -6 -10  12       51.18       75.85     25.28 o 
  -5 -10  12       61.28       46.82     21.54 o 
  -4 -10  12        5.58        0.85     14.18 o 
  -3 -10  12        3.91       -8.24     14.02 o 
  -2 -10  12      248.08      176.96     20.91 o 
   2 -10  12      401.31      445.74     35.58 o 
   3 -10  12        0.19       -6.55     14.98 o 
  -7  -9  12        2.48       -2.81     20.60 o 
  -6  -9  12        0.98       -3.75     19.66 o 
  -5  -9  12        0.22        1.40     15.24 o 
  -4  -9  12       13.77        9.75     21.07 o 
  -3  -9  12        0.02       -2.43     18.26 o 
  -2  -9  12        0.42       -2.98     11.77 o 
  -1  -9  12        0.13       13.11     21.54 o 
   1  -9  12        2.58       29.97     15.92 o 
   2  -9  12        0.13       22.47     15.92 o 
   3  -9  12        5.23       20.60     15.92 o 
   4  -9  12        0.76        2.81     15.92 o 
  -7  -8  12      197.77      206.01     31.84 o 
  -6  -8  12      324.47      390.86     30.15 o 
  -5  -8  12       90.58       46.70     16.80 o 
  -4  -8  12      647.47      699.00     34.38 o 
  -3  -8  12        1.03      -10.30     11.91 o 
  -2  -8  12      377.19      341.25     27.62 o 
  -1  -8  12      245.89      212.51     19.99 o 
   0  -8  12      380.08      353.97     36.52 o 
   1  -8  12       23.36       13.11     13.11 o 
   2  -8  12      644.06      686.40     41.20 o 
   3  -8  12     1153.20     1182.71     56.19 o 
   4  -8  12        1.85        3.75     14.98 o 
  -8  -7  12        7.56       -3.75     18.73 o 
  -7  -7  12        7.28        6.55     17.79 o 
  -6  -7  12        1.52      -16.39     16.39 o 
  -5  -7  12       24.61       14.98     14.02 o 
  -4  -7  12        4.35        5.51     13.16 o 
  -3  -7  12       41.52       44.19     13.86 o 
  -2  -7  12       26.04       32.24     15.92 o 
  -1  -7  12       26.54       32.92     13.58 o 
   0  -7  12       30.34       10.30     25.75 o 
   1  -7  12        0.13        0.27      9.87 o 
   2  -7  12       27.81       66.49     17.79 o 
   3  -7  12       36.11       41.20     16.86 o 
   4  -7  12       33.47       32.77     15.92 o 
   5  -7  12        6.64       -1.87     14.98 o 
  -8  -6  12       23.35       63.68     22.47 o 
  -7  -6  12       55.12       29.68     15.88 o 
  -6  -6  12       11.83        8.86     14.51 o 
  -5  -6  12      343.80      404.50     71.64 o 
  -4  -6  12      237.20      239.58     22.01 o 
  -3  -6  12      608.77      651.40     29.69 o 
  -2  -6  12     1132.83     1188.94     39.81 o 
  -1  -6  12      499.19      497.82     25.19 o 
   0  -6  12     1808.61     1846.47     39.95 o 
   1  -6  12        1.26       -1.84      9.18 o 
   2  -6  12      243.42      221.00     25.28 o 
   3  -6  12      496.98      517.84     35.58 o 
   4  -6  12      780.40      775.36     44.01 o 
   5  -6  12       25.69       37.46     16.86 o 
   6  -6  12      846.55      830.61     49.63 o 
  -8  -5  12        1.31       10.30     18.73 o 
  -7  -5  12        3.02      -10.94     17.79 o 
  -6  -5  12        0.18      -15.92     15.92 o 
  -5  -5  12        3.65        1.15     11.44 o 
  -4  -5  12        0.59      -13.11     13.11 o 
  -3  -5  12       96.32       85.82     14.37 o 
  -2  -5  12      226.01      202.00     17.77 o 
  -1  -5  12        5.00       10.65     10.05 o 
   0  -5  12      132.37      137.19     13.13 o 
   1  -5  12      164.72      160.27     20.13 o 
   2  -5  12       32.13       34.81     11.20 o 
   3  -5  12       18.72       39.33     15.92 o 
   4  -5  12        0.87       17.79     14.98 o 
   5  -5  12        0.41       17.79     14.98 o 
   6  -5  12        8.42       18.73     16.86 o 
   7  -5  12       19.51       26.22     17.79 o 
  -9  -4  12       90.15       81.47     24.35 o 
  -8  -4  12      910.62      959.12     42.73 o 
  -7  -4  12      275.71      299.69     25.19 o 
  -6  -4  12      503.97      502.04     29.01 o 
  -5  -4  12      863.13      964.25     37.57 o 
  -4  -4  12       58.47       79.91     14.02 o 
  -3  -4  12       57.37       63.92     12.80 o 
  -2  -4  12      232.55      218.95     20.60 o 
  -1  -4  12      310.10      313.82     22.10 o 
   0  -4  12        1.69       -7.81      8.90 o 
   1  -4  12     1563.23     1561.56     43.19 o 
   2  -4  12      325.68      308.26     19.17 o 
   3  -4  12      382.47      377.18     21.16 o 
   4  -4  12      798.81      803.45     43.08 o 
   5  -4  12      191.60      201.33     25.28 o 
   6  -4  12       13.02       38.39     16.86 o 
   7  -4  12      275.78      316.51     34.65 o 
  -9  -3  12        6.72       -5.62     17.79 o 
  -8  -3  12        0.00        6.93     13.85 o 
  -7  -3  12       30.08        6.96     13.47 o 
  -6  -3  12       42.85       57.23     14.72 o 
  -5  -3  12        0.38      -11.71     11.71 o 
  -4  -3  12       81.97       96.50     27.16 o 
  -3  -3  12       89.76       90.90     13.16 o 
  -2  -3  12       17.57        3.52      8.29 o 
  -1  -3  12        5.92        7.57      5.87 o 
   0  -3  12       40.21       27.44      8.98 o 
   1  -3  12      207.95      195.47     15.85 o 
   2  -3  12      248.85      265.21     18.40 o 
   3  -3  12      105.53      106.96     13.19 o 
   4  -3  12       25.97       22.47     15.92 o 
   5  -3  12       21.77       -4.68     14.05 o 
   6  -3  12      113.13       93.64     20.60 o 
   7  -3  12        0.12        3.75     14.98 o 
   8  -3  12        5.49       14.05     17.79 o 
  -9  -2  12       94.05       67.85     31.84 o 
  -8  -2  12      293.14      352.67     27.00 o 
  -7  -2  12      915.33      975.13     39.57 o 
  -6  -2  12      588.74      620.73     30.82 o 
  -5  -2  12      383.52      418.18     24.30 o 
  -4  -2  12     2395.54     2411.93     62.65 o 
  -3  -2  12      690.79      683.33     26.97 o 
  -2  -2  12      226.93      243.09     35.12 o 
  -1  -2  12       45.80       42.72      6.92 o 
   0  -2  12      445.21      423.50     14.74 o 
   1  -2  12        4.63       11.76      8.77 o 
   2  -2  12     2348.85     2335.90     57.20 o 
   3  -2  12      397.80      420.44     46.82 o 
   4  -2  12     1252.09     1201.15     43.54 o 
   5  -2  12     1640.00     1642.49     67.42 o 
   6  -2  12       57.07       33.71     16.86 o 
   7  -2  12      106.75       99.26     21.54 o 
   8  -2  12      261.87      268.75     33.71 o 
  -9  -1  12        0.19       -7.78     14.88 o 
  -8  -1  12       42.16       69.24     17.49 o 
  -7  -1  12        0.90       -0.37     13.58 o 
  -6  -1  12       16.00       16.48     12.47 o 
  -5  -1  12        7.87       -2.14     10.05 o 
  -4  -1  12       24.00       20.23     10.91 o 
  -3  -1  12        5.07       12.17      8.29 o 
  -2  -1  12       14.29       15.42      5.54 o 
  -1  -1  12      440.13      419.24     15.61 o 
   0  -1  12       11.54       14.94      8.18 o 
   1  -1  12       43.85       42.42      9.58 o 
   2  -1  12       20.92       18.97      8.92 o 
   3  -1  12        0.98       -2.32     11.24 o 
   4  -1  12       97.68      102.49     12.53 o 
   5  -1  12        5.61       22.47     15.92 o 
   6  -1  12       70.88       95.52     20.60 o 
   7  -1  12        0.99        1.87     14.05 o 
   8  -1  12       79.57       77.72     22.47 o 
   9  -1  12        3.34        5.62     16.86 o 
  -9   0  12      231.61      218.37     24.75 o 
  -8   0  12      116.33      122.68     19.73 o 
  -7   0  12     1034.18     1081.28     41.58 o 
  -6   0  12     1533.33     1549.11     48.66 o 
  -5   0  12      156.59      134.24     15.73 o 
  -4   0  12     1576.58     1675.70     50.10 o 
  -3   0  12     7312.70     7165.56    148.91 o 
  -2   0  12     2001.23     1881.63     42.32 o 
  -1   0  12      769.04      760.00     36.52 o 
   0   0  12     3489.08     3447.39     59.47 o 
   1   0  12      116.26      108.44     11.57 o 
   2   0  12       63.41       61.05     10.30 o 
   3   0  12       74.52       46.82     14.05 o 
   4   0  12      339.04      323.07     27.16 o 
   5   0  12      215.52      219.12     26.22 o 
   6   0  12     1101.36     1064.72     51.50 o 
   7   0  12      474.46      500.99     37.46 o 
   8   0  12      809.55      767.87     46.82 o 
   9   0  12      252.08      242.53     32.77 o 
  -9   1  12        3.88        1.87     18.73 o 
  -8   1  12        5.45        7.83     13.86 o 
  -7   1  12        5.14       -7.68     12.30 o 
  -6   1  12       31.16        9.56     12.12 o 
  -5   1  12        1.44       -2.60      9.50 o 
  -4   1  12      226.24      233.13     17.73 o 
  -3   1  12      287.27      226.96     16.41 o 
  -2   1  12       37.05       36.12      6.35 o 
  -1   1  12        5.75        4.43      3.91 o 
   0   1  12       12.45       19.98      6.10 o 
   1   1  12       84.87       70.28      9.93 o 
   2   1  12      171.19      217.25     21.54 o 
   3   1  12      239.43      263.14     23.41 o 
   4   1  12       29.88        2.81     12.17 o 
   5   1  12      338.29      326.81     28.09 o 
   6   1  12       17.84       47.76     17.79 o 
   7   1  12       13.47       23.41     15.92 o 
   8   1  12       16.15       52.44     18.73 o 
   9   1  12       21.42       31.84     19.66 o 
  -9   2  12      285.25      264.07     35.58 o 
  -8   2  12      166.60      177.15     21.15 o 
  -7   2  12      109.78       75.69     16.39 o 
  -6   2  12     2014.61     1982.09     56.66 o 
  -5   2  12      834.78      869.72     32.93 o 
  -4   2  12      296.79      279.89     18.90 o 
  -3   2  12     1218.26     1178.91     26.54 o 
  -2   2  12     3886.00     3807.93     65.62 o 
   0   2  12     1747.60     1722.85     51.04 o 
   1   2  12     4746.14     4299.13    122.67 o 
   2   2  12      520.66      510.35     28.09 o 
   3   2  12      827.78      835.29     38.39 o 
   4   2  12       45.32       69.30     15.92 o 
   5   2  12       70.70       74.91     16.86 o 
   6   2  12       65.11       56.19     17.79 o 
   7   2  12       60.16       32.77     15.92 o 
   8   2  12      142.23      199.46     27.16 o 
   9   2  12      123.81      178.86     28.09 o 
  10   2  12      382.20      360.52     38.39 o 
  -9   3  12        1.88       -4.68     18.73 o 
  -8   3  12       24.10       22.47     17.79 o 
  -7   3  12       15.59       31.70     13.72 o 
  -6   3  12       60.21       62.71     14.39 o 
  -5   3  12        2.45       12.34     11.20 o 
  -4   3  12       26.31       54.07     11.24 o 
  -3   3  12      636.84      650.11     20.47 o 
  -2   3  12       29.52       23.92      6.06 o 
  -1   3  12       89.21       87.73     12.64 o 
   0   3  12      437.72      486.36     15.52 o 
   1   3  12      108.22      125.48     14.98 o 
   2   3  12      238.45      244.41     20.60 o 
   3   3  12       13.07       15.92     11.24 o 
   4   3  12      291.07      347.41     26.22 o 
   5   3  12       23.46       17.79     13.11 o 
   6   3  12        7.23       37.46     14.98 o 
   7   3  12        7.99       -0.94     13.11 o 
   8   3  12       17.72       28.09     15.92 o 
   9   3  12       10.05       29.97     17.79 o 
  10   3  12        0.01       25.28     19.66 o 
  -9   4  12      137.37      129.23     27.16 o 
  -8   4  12      239.40      217.25     29.97 o 
  -7   4  12       80.29       62.74     18.73 o 
  -6   4  12       52.76       29.46     12.80 o 
  -5   4  12     2543.67     2566.68     65.39 o 
  -4   4  12     3291.01     3092.90     73.28 o 
  -3   4  12      267.71      292.90     13.63 o 
  -2   4  12     7072.40     7007.30    114.42 o 
  -1   4  12     2071.43     2022.56     45.01 o 
   0   4  12      194.22      205.22     11.24 o 
   1   4  12      286.87      318.38     21.54 o 
   2   4  12     3748.26     3715.74    110.50 o 
   3   4  12     2530.55     2344.81     76.79 o 
   4   4  12      150.69      173.24     20.60 o 
   5   4  12     1913.19     1894.39     68.36 o 
   6   4  12       71.47       58.06     16.86 o 
   7   4  12       38.80       41.20     16.86 o 
   8   4  12       65.99       77.72     19.66 o 
   9   4  12        3.43        4.68     15.92 o 
  10   4  12       17.78       50.57     20.60 o 
  -8   5  12       11.58       20.60     17.79 o 
  -7   5  12        9.71       45.88     17.79 o 
  -6   5  12       26.57       41.82     12.37 o 
  -5   5  12       25.81        8.69     10.53 o 
  -4   5  12       96.04       97.16     13.19 o 
  -3   5  12        4.08       21.43      6.55 o 
  -2   5  12       33.21       38.05      8.09 o 
  -1   5  12       41.42       37.06      7.19 o 
   0   5  12        0.04        1.46      5.17 o 
   1   5  12      126.78      118.72      8.65 o 
   2   5  12       32.21       29.03     10.30 o 
   3   5  12       69.85       66.49     14.05 o 
   5   5  12       30.63       48.69     14.05 o 
   6   5  12      313.61      298.72     27.16 o 
   7   5  12        0.52      -12.17     12.17 o 
   8   5  12        5.13       14.05     14.98 o 
   9   5  12        2.77       -0.94     14.98 o 
  10   5  12        6.32      -14.98     14.98 o 
  11   5  12       36.11       60.87     22.47 o 
  -8   6  12      314.27      317.45     35.58 o 
  -7   6  12      507.43      469.15     37.46 o 
  -6   6  12       90.87       88.02     19.66 o 
  -5   6  12      488.80      475.02     24.67 o 
  -4   6  12     1171.08     1155.52     28.63 o 
  -3   6  12      619.83      591.76     19.04 o 
  -2   6  12       29.93       37.93      7.95 o 
  -1   6  12     4128.29     4241.51     86.39 o 
   0   6  12     4580.81     4455.60     89.01 o 
   1   6  12        0.01       13.23     12.17 o 
   2   6  12     1378.05     1307.97     30.82 o 
   3   6  12     1907.48     1897.20     65.55 o 
   5   6  12        5.97        6.55     12.17 o 
   6   6  12      905.58      863.38     43.08 o 
   7   6  12       67.59       64.61     17.79 o 
   8   6  12      102.54      125.48     22.47 o 
   9   6  12       81.20       60.87     19.66 o 
  10   6  12       90.68       88.02     23.41 o 
  11   6  12        6.48       11.24     18.73 o 
  -8   7  12       27.34       25.28     20.60 o 
  -7   7  12       35.97       34.65     17.79 o 
  -6   7  12       58.28       66.49     18.73 o 
  -5   7  12      119.86      103.84     14.98 o 
  -4   7  12        8.74        3.95      6.86 o 
  -3   7  12       28.96       34.03      7.70 o 
  -2   7  12      414.42      427.28     26.69 o 
  -1   7  12      180.07      199.78     18.26 o 
   0   7  12      195.21      196.16     13.19 o 
   1   7  12      289.38      278.68     17.79 o 
   2   7  12       42.93       56.20      7.23 o 
   3   7  12      422.15      408.25     15.42 o 
   5   7  12      313.45      326.81     26.22 o 
   6   7  12        1.06        1.87     12.17 o 
   7   7  12       13.14        8.43     14.05 o 
   8   7  12        3.17       25.28     15.92 o 
   9   7  12        0.01       -0.94     14.98 o 
  10   7  12        4.92        8.43     16.86 o 
  11   7  12       22.38       14.05     18.73 o 
  -8   8  12       50.72       41.20     20.60 o 
  -7   8  12       33.18       38.39     18.73 o 
  -6   8  12      829.78      779.11     45.88 o 
  -5   8  12       39.52       42.14     15.92 o 
  -4   8  12      903.29      980.53     34.06 o 
  -3   8  12     1251.38     1288.52     31.29 o 
  -2   8  12     1672.53     1545.10     58.06 o 
  -1   8  12      862.38      886.32     27.79 o 
   0   8  12     5355.29     5253.49    105.92 o 
   1   8  12     5120.48     4999.32    100.59 o 
   2   8  12      253.76      261.11     14.62 o 
   3   8  12     3028.98     3064.19     65.30 o 
   4   8  12     1198.46     1195.99     31.70 o 
   5   8  12      202.99      172.30     21.54 o 
   6   8  12      170.46      160.13     22.47 o 
   7   8  12      314.53      284.67     29.03 o 
   8   8  12       32.91       40.27     16.86 o 
   9   8  12        2.17        0.00     14.98 o 
  10   8  12      163.84      157.32     26.22 o 
  11   8  12       30.62       51.50     21.54 o 
  -7   9  12       12.24        0.94     15.92 o 
  -6   9  12        0.01      -10.30     14.05 o 
  -5   9  12        1.88        7.49     13.11 o 
  -4   9  12      200.69      201.33     25.28 o 
  -3   9  12        1.20       14.05     12.17 o 
  -2   9  12      113.93      144.50     14.51 o 
  -1   9  12      444.05      415.31     19.83 o 
   0   9  12      167.34      164.76     13.05 o 
   1   9  12        1.29       -3.41      7.19 o 
   2   9  12      165.01      167.14     13.05 o 
   3   9  12      145.80      159.69     12.60 o 
   4   9  12      229.29      218.92     14.62 o 
   5   9  12       46.72       45.88     14.98 o 
   6   9  12       87.20       68.36     16.86 o 
   7   9  12       66.91       56.19     16.86 o 
   8   9  12        0.20        4.68     14.05 o 
   9   9  12       15.47        6.55     15.92 o 
  10   9  12       12.53       14.05     17.79 o 
  -7  10  12       20.78       11.24     16.86 o 
  -6  10  12       96.96       95.52     22.47 o 
  -5  10  12      350.77      361.46     32.77 o 
  -4  10  12      130.29      143.27     22.47 o 
  -3  10  12     1202.12     1267.92     56.19 o 
  -2  10  12     1025.32     1041.79     33.77 o 
  -1  10  12       17.93       43.06      9.58 o 
   0  10  12      709.56      748.21     39.33 o 
   1  10  12     1167.88     1119.32     32.93 o 
   2  10  12     1930.46     1910.95     47.17 o 
   3  10  12        6.90       14.98      9.36 o 
   4  10  12     2798.27     2857.17     81.00 o 
   5  10  12     1637.78     1554.47     61.80 o 
   6  10  12        0.60       23.41     14.05 o 
   7  10  12       73.81       51.50     16.86 o 
   8  10  12       95.38       71.17     19.66 o 
   9  10  12       13.77       -9.36     14.98 o 
  10  10  12       46.09       62.74     20.60 o 
  -6  11  12       12.38       -9.36     16.86 o 
  -5  11  12        4.00       -4.68     14.98 o 
  -4  11  12        0.10        5.62     14.05 o 
  -3  11  12      128.66       94.58     19.66 o 
  -2  11  12       26.41       14.98     14.05 o 
  -1  11  12        0.39        7.78      8.53 o 
   0  11  12      285.78      260.97     17.73 o 
   1  11  12      146.79      172.74     16.86 o 
   2  11  12       70.50       81.74     11.02 o 
   3  11  12      256.43      239.72     16.80 o 
   4  11  12       78.11       76.92     11.20 o 
   5  11  12        2.88       14.36      9.83 o 
   6  11  12        5.91       15.92     14.05 o 
   7  11  12        0.16        0.94     14.05 o 
   8  11  12       34.30       38.39     17.79 o 
   9  11  12        0.04       -7.49     14.98 o 
  10  11  12        3.48        8.43     16.86 o 
  -6  12  12        1.18       14.05     18.73 o 
  -5  12  12       97.11      112.37     24.35 o 
  -4  12  12      206.42      223.81     29.03 o 
  -3  12  12      127.33      116.12     21.54 o 
  -2  12  12      290.65      348.35     30.90 o 
  -1  12  12     1568.73     1672.96     47.66 o 
   0  12  12       40.49       58.40     10.79 o 
   1  12  12     1530.33     1569.09     43.94 o 
   2  12  12      870.12      848.15     29.33 o 
   3  12  12      108.38      112.65     13.05 o 
   4  12  12      158.59      154.01     14.13 o 
   5  12  12      484.21      487.15     36.52 o 
   6  12  12     1260.74     1314.74     58.06 o 
   7  12  12        1.06        6.55     14.05 o 
   8  12  12      247.81      232.23     28.09 o 
   9  12  12      143.47      130.16     24.35 o 
  -5  13  12       66.72       37.46     20.60 o 
  -4  13  12        0.27       -1.87     15.92 o 
  -3  13  12       10.51        5.62     15.92 o 
  -2  13  12      139.91      182.60     25.28 o 
  -1  13  12        3.19       14.05     13.11 o 
   0  13  12        4.00       17.86     11.71 o 
   1  13  12      150.65      136.13     14.89 o 
   2  13  12       46.40       50.34     11.20 o 
   3  13  12       12.61       -0.83      8.92 o 
   4  13  12       28.17       23.48     15.45 o 
   5  13  12      131.69      131.08     14.89 o 
   6  13  12       33.39       41.20     16.86 o 
   7  13  12       23.10       37.46     16.86 o 
   8  13  12       17.33        5.62     15.92 o 
   9  13  12        6.07       -7.49     15.92 o 
  -4  14  12      483.82      515.97     43.08 o 
  -3  14  12       39.18       34.65     18.73 o 
  -2  14  12        4.74       24.35     15.92 o 
  -1  14  12       58.21       29.97     15.92 o 
   0  14  12      414.26      393.16     27.16 o 
   1  14  12      267.12      273.56     21.54 o 
   2  14  12      785.56      780.26     30.44 o 
   3  14  12      780.21      870.38     32.43 o 
   4  14  12       27.81       19.31     10.53 o 
   5  14  12      315.37      338.19     21.16 o 
   6  14  12       96.77      116.12     23.41 o 
   7  14  12      401.27      412.96     34.65 o 
   8  14  12        0.16        6.55     15.92 o 
   9  14  12      171.93      162.00     26.22 o 
  -3  15  12       18.08        4.68     17.79 o 
  -2  15  12        2.97       13.11     15.92 o 
  -1  15  12       73.67       53.38     18.73 o 
   0  15  12       28.89       13.39     10.91 o 
   1  15  12       69.08       50.14     11.86 o 
   2  15  12       13.63       21.08     10.25 o 
   3  15  12       24.44       22.70     10.91 o 
   4  15  12        0.03      -10.53     11.24 o 
   5  15  12        4.02       11.06     10.53 o 
   6  15  12      218.43      169.49     26.22 o 
   7  15  12        2.28        3.75     15.92 o 
   8  15  12       28.40       24.35     17.79 o 
  -2  16  12      272.15      287.48     35.58 o 
  -1  16  12        9.29       -4.68     14.05 o 
   0  16  12      220.10      223.81     29.03 o 
   1  16  12       58.52       83.46     14.13 o 
   2  16  12       48.09       68.11     12.90 o 
   3  16  12      168.09      169.36     19.20 o 
   4  16  12      406.62      463.47     26.10 o 
   5  16  12       79.25      107.34     16.86 o 
   6  16  12      468.48      481.32     38.39 o 
   7  16  12       62.87       76.79     21.54 o 
  -1  17  12       52.58       41.20     20.60 o 
   0  17  12        7.62       13.11     15.92 o 
   1  17  12        3.65      -14.05     14.05 o 
   2  17  12       41.15       46.82     17.79 o 
   3  17  12       17.06        4.68     14.98 o 
   4  17  12       12.55       -3.75     14.98 o 
   1  18  12      264.62      277.18     33.71 o 
   2  18  12       24.26       19.66     17.79 o 
   3  18  12       26.55       18.73     17.79 o 
   4  18  12       17.72       14.98     16.86 o 
  -3 -11  13        0.02      -15.92     27.16 o 
  -3 -10  13        0.69       34.65     29.03 o 
  -2 -10  13        1.64        9.36     26.22 o 
   2 -10  13       38.85       61.80     19.66 o 
  -6  -9  13       49.34       19.66     21.54 o 
  -5  -9  13      195.08      182.60     30.90 o 
  -4  -9  13      153.75      168.56     36.52 o 
  -3  -9  13        8.63       -6.55     25.28 o 
  -2  -9  13        0.38      -23.41     23.41 o 
  -1  -9  13       27.48       40.27     25.28 o 
   2  -9  13      599.48      583.39     40.27 o 
   3  -9  13      142.13      156.38     26.22 o 
  -7  -8  13        4.18       -1.87     18.73 o 
  -6  -8  13       22.32       18.73     19.66 o 
  -5  -8  13        2.49       -9.97     14.88 o 
  -4  -8  13        0.06        2.08     14.18 o 
  -3  -8  13        2.19      -22.47     22.47 o 
  -2  -8  13        0.28       -5.62     22.47 o 
  -1  -8  13        5.06        1.87     21.54 o 
   0  -8  13        2.05      -19.66     19.66 o 
   1  -8  13        0.76        0.94     12.17 o 
   2  -8  13        2.11       22.47     14.98 o 
   3  -8  13       29.02       46.82     17.79 o 
   4  -8  13        2.20      -13.11     14.05 o 
  -7  -7  13       38.28       35.58     20.60 o 
  -6  -7  13      327.72      372.36     32.31 o 
  -5  -7  13      328.64      354.05     26.76 o 
  -4  -7  13       65.19       41.89     17.79 o 
  -3  -7  13      862.99      947.58     38.02 o 
  -2  -7  13       30.18       23.41     24.35 o 
  -1  -7  13      146.40      135.78     28.09 o 
   0  -7  13       78.17       51.50     22.47 o 
   1  -7  13      185.50      200.40     24.35 o 
   2  -7  13        0.44       12.17     14.98 o 
   3  -7  13      770.17      750.08     44.01 o 
   4  -7  13      340.84      348.35     32.77 o 
   5  -7  13      184.71      169.49     27.16 o 
  -8  -6  13        0.22      -15.92     18.73 o 
  -7  -6  13        2.44       -0.94     17.79 o 
  -6  -6  13        1.16      -20.60     20.60 o 
  -5  -6  13        4.12       -3.39     12.76 o 
  -4  -6  13       24.92       30.21     14.55 o 
  -3  -6  13       31.92       34.61     13.86 o 
  -2  -6  13      145.53      108.63     27.16 o 
  -1  -6  13        0.19       -0.94     19.66 o 
   0  -6  13        2.54        3.31     10.05 o 
   1  -6  13        8.31       17.45     10.55 o 
   2  -6  13        2.64       -1.87     12.17 o 
   3  -6  13       30.89       33.71     16.86 o 
   4  -6  13       11.44        9.36     14.05 o 
   5  -6  13      110.47      143.27     25.28 o 
  -8  -5  13      382.18      515.97     42.14 o 
  -7  -5  13       23.43       37.51     16.59 o 
  -6  -5  13      392.36      397.73     27.65 o 
  -5  -5  13      225.55      236.59     22.27 o 
  -4  -5  13      350.36      351.45     25.75 o 
  -3  -5  13        4.74       -0.73     11.06 o 
  -2  -5  13     1133.84     1152.52     38.46 o 
  -1  -5  13      575.06      618.98     44.01 o 
   0  -5  13      986.63     1009.55     33.96 o 
   1  -5  13       68.86       82.90     13.27 o 
   2  -5  13       35.00       42.56     11.70 o 
   3  -5  13       75.30       89.90     19.66 o 
   4  -5  13       32.01       24.35     15.92 o 
   5  -5  13      478.83      520.65     37.46 o 
   6  -5  13       35.50       66.49     21.54 o 
  -8  -4  13        0.04       26.22     19.66 o 
  -7  -4  13       24.27      -15.92     18.73 o 
  -6  -4  13       42.66       21.34     13.85 o 
  -5  -4  13       69.83       73.79     21.07 o 
  -4  -4  13       12.61       -1.57     11.20 o 
  -3  -4  13       27.14        7.36     10.48 o 
  -2  -4  13       59.13       32.19     11.61 o 
  -1  -4  13        9.63      -15.92     16.86 o 
   0  -4  13      112.69       96.93     13.27 o 
   1  -4  13        1.55        2.75      9.67 o 
   2  -4  13        1.76       -3.31     12.64 o 
   3  -4  13        0.06       -4.68     13.11 o 
   4  -4  13        2.00       -1.87     14.05 o 
   5  -4  13       15.91       16.86     15.92 o 
   6  -4  13        3.26       -1.87     14.98 o 
   7  -4  13       14.70       42.14     19.66 o 
  -8  -3  13      212.06      211.79     24.51 o 
  -7  -3  13      724.32      786.17     37.12 o 
  -6  -3  13       56.11       61.98     15.93 o 
  -5  -3  13     2334.74     2355.85     67.42 o 
  -4  -3  13     1082.23     1074.59     53.84 o 
  -3  -3  13       54.91       50.14     16.86 o 
  -2  -3  13      783.80      801.70     29.90 o 
  -1  -3  13      644.34      646.29     25.11 o 
   0  -3  13     1653.33     1688.56     45.84 o 
   1  -3  13      118.86      140.26     14.89 o 
   2  -3  13     1311.87     1255.57     74.91 o 
   3  -3  13       82.27      101.02     13.56 o 
   4  -3  13      786.71      711.68     42.14 o 
   5  -3  13      150.25      117.99     22.47 o 
   6  -3  13       64.24       60.87     18.73 o 
   7  -3  13       41.42       23.41     17.79 o 
  -9  -2  13        1.97        1.87     17.79 o 
  -8  -2  13        0.16       -1.23     14.88 o 
  -7  -2  13       16.86       -3.98     13.47 o 
  -6  -2  13       20.74       21.54     20.13 o 
  -5  -2  13        0.02        5.10     11.77 o 
  -4  -2  13       28.56       43.43     12.47 o 
  -3  -2  13      136.27      164.56     15.42 o 
  -2  -2  13        6.17       10.79     11.71 o 
  -1  -2  13      107.50       93.66     21.07 o 
   0  -2  13       53.17       40.93     11.71 o 
   1  -2  13      140.59      164.98     15.06 o 
   2  -2  13       56.54       55.91     11.26 o 
   3  -2  13      455.41      455.20     22.78 o 
   4  -2  13       71.12       69.39     12.13 o 
   5  -2  13       57.30       50.57     17.79 o 
   6  -2  13       57.69       34.65     17.79 o 
   7  -2  13       15.48        8.43     15.92 o 
   8  -2  13       17.93        4.68     17.79 o 
  -9  -1  13        7.25       20.60     20.60 o 
  -8  -1  13      179.01      149.83     21.82 o 
  -7  -1  13      431.86      444.14     30.43 o 
  -6  -1  13      180.14      195.00     20.02 o 
  -5  -1  13      336.16      367.63     24.04 o 
  -4  -1  13     1514.13     1519.98     45.66 o 
  -3  -1  13     2281.52     2241.29     57.30 o 
  -2  -1  13      137.64      140.08     24.82 o 
  -1  -1  13     1949.57     1973.37     51.97 o 
   0  -1  13      929.05      876.44     29.02 o 
   1  -1  13      344.89      341.55     19.57 o 
   2  -1  13        9.44        9.71      8.92 o 
   3  -1  13     1571.58     1555.78     43.37 o 
   4  -1  13      608.16      656.94     55.25 o 
   5  -1  13      667.14      641.45     40.27 o 
   6  -1  13      171.15      200.40     27.16 o 
   7  -1  13       14.30        0.00     14.98 o 
   8  -1  13      130.41      119.86     25.28 o 
  -9   0  13        0.42      -17.79     17.79 o 
  -8   0  13        2.07       -0.24     30.43 o 
  -7   0  13       91.45       70.79     16.11 o 
  -6   0  13       76.42       69.02     15.05 o 
  -5   0  13        8.54       -4.43     10.21 o 
  -4   0  13       15.78        3.04     10.05 o 
  -3   0  13       32.41       35.53     10.21 o 
  -2   0  13      177.15      197.59     15.24 o 
  -1   0  13       99.60       92.05      8.01 o 
   0   0  13      471.87      413.58     20.23 o 
   1   0  13       24.54       18.93     10.30 o 
   2   0  13      419.39      364.65     33.71 o 
   3   0  13       47.10       47.76     14.98 o 
   4   0  13       14.76       10.30     14.05 o 
   5   0  13       27.66       49.63     17.79 o 
   6   0  13      379.58      337.11     30.90 o 
   7   0  13      132.43       95.52     21.54 o 
   8   0  13       55.49       73.04     21.54 o 
   9   0  13        0.27       26.22     19.66 o 
  -9   1  13      256.73      250.96     34.65 o 
  -8   1  13       29.60        6.38     14.72 o 
  -7   1  13      622.87      652.70     36.52 o 
  -6   1  13     1816.79     1936.59     56.53 o 
  -5   1  13       93.12       81.58     14.62 o 
  -4   1  13       27.31       27.65     10.74 o 
  -3   1  13     1613.79     1631.15     44.75 o 
  -2   1  13     4228.67     4149.76     71.59 o 
  -1   1  13      756.84      718.24     25.19 o 
   0   1  13     3266.74     3230.53     72.66 o 
   1   1  13     2186.97     2163.84     53.33 o 
   2   1  13      115.12      116.12     17.79 o 
   3   1  13        6.22        1.87     11.24 o 
   4   1  13       35.90       22.47     14.05 o 
   5   1  13     1147.59     1077.83     50.57 o 
   6   1  13       19.55       51.50     17.79 o 
   7   1  13      923.08      975.76     51.50 o 
   8   1  13        6.25       19.66     17.79 o 
   9   1  13      425.95      405.47     38.39 o 
  -9   2  13        2.23       -9.36     18.73 o 
  -8   2  13       14.56        3.64     32.77 o 
  -7   2  13       21.66        5.07     13.27 o 
  -6   2  13        3.92       -4.34     12.12 o 
  -5   2  13      132.05      148.70     16.20 o 
  -4   2  13      109.73      114.85     14.39 o 
  -3   2  13      642.01      598.72     24.51 o 
  -2   2  13       31.32       23.28     11.07 o 
   0   2  13       83.27      112.92     12.13 o 
   1   2  13       26.42       31.84     12.17 o 
   2   2  13      886.56      859.64     39.33 o 
   3   2  13       70.46       64.61     14.98 o 
   4   2  13      136.18       95.52     17.79 o 
   5   2  13      120.94      149.83     22.47 o 
   6   2  13      117.45      110.50     20.60 o 
   7   2  13       57.62      112.37     22.47 o 
   8   2  13        9.25       18.73     16.86 o 
   9   2  13        0.24        8.43     17.79 o 
  -8   3  13       78.16       88.02     22.47 o 
  -7   3  13      150.09      145.38     19.07 o 
  -6   3  13      429.64      426.30     27.16 o 
  -5   3  13     2055.28     2035.17     55.99 o 
  -4   3  13      370.63      356.99     21.15 o 
  -3   3  13     2586.13     2629.85     63.73 o 
  -2   3  13     2879.71     2827.94     51.76 o 
  -1   3  13     1541.32     1407.83     38.46 o 
   0   3  13      706.98      684.53     31.84 o 
   1   3  13     2730.84     2680.05     84.28 o 
   2   3  13     7659.69     7272.28    200.40 o 
   3   3  13      420.48      411.09     28.09 o 
   4   3  13     2579.03     2474.04     83.34 o 
   5   3  13      654.25      679.85     38.39 o 
   6   3  13      209.42      231.30     27.16 o 
   7   3  13        0.67        3.75     14.05 o 
   8   3  13        9.15       -0.94     14.98 o 
   9   3  13       43.99       58.99     21.54 o 
  10   3  13       18.34       39.33     22.47 o 
  -8   4  13        2.78      -13.11     14.98 o 
  -7   4  13        7.14       11.92     12.80 o 
  -6   4  13       45.07       63.70     14.52 o 
  -5   4  13        5.17       -4.04     10.35 o 
  -4   4  13      191.78      209.51     17.54 o 
  -3   4  13       16.41       45.01      8.37 o 
  -2   4  13       40.30       45.97      7.42 o 
  -1   4  13       93.67       95.90      9.45 o 
   0   4  13        4.20        8.43      9.36 o 
   1   4  13      373.87      345.54     23.41 o 
   2   4  13      260.40      275.31     22.47 o 
   3   4  13        4.08       -2.81     10.30 o 
   4   4  13        6.77       16.86     13.11 o 
   5   4  13      464.28      475.70     31.84 o 
   6   4  13       32.93       18.73     14.05 o 
   7   4  13       53.58       47.76     17.79 o 
   8   4  13        3.39      -13.11     13.11 o 
   9   4  13        0.35       -1.87     16.86 o 
  10   4  13       27.22       68.36     23.41 o 
  -8   5  13      106.86      117.05     25.28 o 
  -7   5  13      112.22      107.69     22.47 o 
  -6   5  13       31.88        9.50     11.24 o 
  -5   5  13      132.40      122.43     15.55 o 
  -4   5  13     1555.11     1563.72     62.74 o 
  -3   5  13      733.47      645.07     19.94 o 
  -2   5  13     1397.39     1520.84     43.46 o 
  -1   5  13     5800.53     5766.30    113.22 o 
   0   5  13      893.54      834.58     23.84 o 
   1   5  13      584.94      555.30     29.97 o 
   2   5  13     1297.07     1198.63     47.76 o 
   3   5  13     2527.99     2498.38     82.41 o 
   4   5  13      516.24      542.19     32.77 o 
   5   5  13      200.04      174.18     22.47 o 
   6   5  13     1130.75     1129.33     51.50 o 
   7   5  13       48.00       63.68     18.73 o 
   8   5  13       82.34       83.34     20.60 o 
   9   5  13        5.78       -0.94     15.92 o 
  10   5  13        2.10       15.92     17.79 o 
  -8   6  13        0.27       -2.81     16.86 o 
  -7   6  13       11.14       24.35     16.86 o 
  -6   6  13       20.30        6.55     14.05 o 
  -5   6  13       58.70       57.70     12.24 o 
  -4   6  13       25.09       31.41     10.79 o 
  -3   6  13      236.59      216.05     12.89 o 
  -2   6  13       95.19       95.29      9.42 o 
  -1   6  13        0.06        8.52      7.96 o 
   0   6  13       10.60        9.50      6.74 o 
   1   6  13       87.12       98.32     15.92 o 
   2   6  13      124.44      114.24     16.86 o 
   3   6  13        3.47       -2.81     10.30 o 
   4   6  13       18.92        9.36     12.17 o 
   5   6  13        2.72       16.86     13.11 o 
   6   6  13       10.98        8.43     13.11 o 
   7   6  13      164.94      190.09     25.28 o 
   8   6  13        5.04       -2.81     14.05 o 
   9   6  13       72.87       51.50     18.73 o 
  10   6  13        2.01       -9.36     15.92 o 
  -8   7  13        8.72        6.55     17.79 o 
  -7   7  13      248.74      245.34     30.90 o 
  -6   7  13      448.01      417.65     33.71 o 
  -5   7  13      191.31      199.92     20.60 o 
  -4   7  13      602.09      583.28     26.26 o 
  -3   7  13      481.21      465.60     17.52 o 
  -2   7  13      103.87       99.33     10.91 o 
  -1   7  13      680.77      764.84     25.14 o 
   0   7  13     3837.68     3798.58     79.03 o 
   1   7  13     1519.97     1407.76     35.05 o 
   2   7  13     1443.67     1427.11     55.25 o 
   3   7  13     2962.36     2745.60     89.90 o 
   4   7  13      594.98      615.23     34.65 o 
   5   7  13       48.20       39.33     14.98 o 
   6   7  13      150.38      129.23     20.60 o 
   7   7  13      822.52      833.42     44.01 o 
   8   7  13      139.98      135.78     22.47 o 
   9   7  13      157.60      197.59     29.03 o 
  10   7  13        2.28      -12.17     15.92 o 
  -7   8  13       25.09       22.47     16.86 o 
  -6   8  13        4.52       23.41     15.92 o 
  -5   8  13        4.39       20.60     14.05 o 
  -4   8  13        2.58        5.24      7.13 o 
  -3   8  13       17.66        5.22      6.92 o 
  -2   8  13        0.04       -6.55      9.36 o 
  -1   8  13       73.45       82.06     10.25 o 
   0   8  13      663.27      642.09     23.06 o 
   1   8  13      671.40      632.21     22.49 o 
   2   8  13        1.73       16.86     13.11 o 
   3   8  13      544.75      556.24     32.77 o 
   4   8  13        0.03       -4.68     11.24 o 
   5   8  13       86.33       89.90     18.73 o 
   6   8  13      248.15      253.77     27.16 o 
   7   8  13       54.27       45.88     17.79 o 
   8   8  13        0.17       14.98     15.92 o 
   9   8  13       50.98       61.80     19.66 o 
  10   8  13       17.97       15.92     18.73 o 
  -7   9  13       49.36       39.33     19.66 o 
  -6   9  13       47.25       41.20     17.79 o 
  -5   9  13      702.15      648.94     40.27 o 
  -4   9  13        0.16       -6.11      7.61 o 
  -3   9  13      864.54      903.59     26.21 o 
  -2   9  13      582.06      546.49     23.18 o 
  -1   9  13        0.09        7.54      6.93 o 
   0   9  13      372.77      401.78     22.47 o 
   1   9  13     1890.26     1787.93     44.13 o 
   2   9  13      629.43      634.33     25.75 o 
   3   9  13       71.62       88.02     16.86 o 
   4   9  13     2738.88     2513.37     86.15 o 
   5   9  13      645.45      526.27     33.71 o 
   6   9  13        0.42       -8.43     13.11 o 
   7   9  13      301.08      221.00     26.22 o 
   8   9  13      347.71      314.64     32.77 o 
   9   9  13      136.15      147.96     25.28 o 
  10   9  13       25.08        8.43     16.86 o 
  -6  10  13       10.42       -2.81     14.98 o 
  -5  10  13        0.78       10.30     14.98 o 
  -4  10  13       30.92       33.71     15.92 o 
  -3  10  13       34.86       48.19     11.57 o 
  -2  10  13        1.71       -1.40      7.95 o 
  -1  10  13      162.93      153.76     19.20 o 
   0  10  13        9.11       12.01      7.59 o 
   1  10  13       17.53       18.62     21.54 o 
   2  10  13      442.32      445.58     33.24 o 
   3  10  13        0.10        5.62     11.24 o 
   4  10  13        6.78       13.11     13.11 o 
   5  10  13        8.35        1.87     13.11 o 
   6  10  13       44.66       25.28     14.98 o 
   7  10  13       11.65       20.60     14.98 o 
   8  10  13       20.46       34.65     17.79 o 
   9  10  13        0.00      -14.98     14.98 o 
  10  10  13        0.74      -11.24     16.86 o 
  -6  11  13        3.72      -15.92     15.92 o 
  -5  11  13       70.98       65.55     21.54 o 
  -4  11  13      288.99      276.25     30.90 o 
  -3  11  13       81.44       91.77     20.60 o 
  -2  11  13      967.71      983.26     34.10 o 
  -1  11  13      829.98      830.57     30.12 o 
   0  11  13      233.69      235.14     16.80 o 
   1  11  13     1001.65      965.77     30.66 o 
   2  11  13      764.83      759.73     26.93 o 
   3  11  13      186.24      223.12     16.40 o 
   4  11  13      134.14      172.30     22.47 o 
   5  11  13     2066.00     2044.22     76.79 o 
   6  11  13      214.54      215.38     26.22 o 
   7  11  13      157.27      117.99     22.47 o 
   8  11  13      209.27      179.79     26.22 o 
   9  11  13       36.65       63.68     20.60 o 
  10  11  13        1.68        6.55     18.73 o 
  -5  12  13        3.00       -3.75     15.92 o 
  -4  12  13        1.12        6.55     14.98 o 
  -3  12  13       87.19       93.64     20.60 o 
  -2  12  13        0.15        0.47      9.27 o 
  -1  12  13        1.39        0.31      8.92 o 
   0  12  13        0.33       -2.95      8.53 o 
   1  12  13        0.11       20.70      9.20 o 
   2  12  13      160.01      163.32     14.80 o 
   3  12  13       41.33       25.25      9.20 o 
   4  12  13      123.93      135.78     21.54 o 
   5  12  13       27.93       63.68     17.79 o 
   6  12  13       13.43       12.17     14.98 o 
   7  12  13       20.32       12.17     14.98 o 
   8  12  13       23.35       36.52     18.73 o 
   9  12  13       56.89       41.20     19.66 o 
  -5  13  13       11.35       -1.87     18.73 o 
  -4  13  13       78.38      107.69     23.41 o 
  -3  13  13      233.91      297.78     33.71 o 
  -2  13  13       63.23       59.60     34.18 o 
  -1  13  13      151.24      162.42     16.88 o 
   0  13  13      824.68      856.48     32.07 o 
   1  13  13        0.01        3.43      8.92 o 
   2  13  13     1211.72     1210.70     38.25 o 
   3  13  13      542.37      506.07     25.75 o 
   4  13  13       36.96       39.33     16.86 o 
   5  13  13      268.72      243.47     28.09 o 
   6  13  13      242.71      262.20     29.03 o 
   7  13  13      254.41      237.85     29.03 o 
   8  13  13        0.86      -14.98     15.92 o 
   9  13  13      244.52      229.42     30.90 o 
  -4  14  13        0.28        1.87     17.79 o 
  -3  14  13       10.01       -3.75     15.92 o 
  -2  14  13       16.07       14.98     14.98 o 
  -1  14  13       15.43        8.60     10.91 o 
   0  14  13        0.18       -6.48      8.53 o 
   1  14  13       27.85       29.67     10.53 o 
   2  14  13       91.79       97.63     13.58 o 
   3  14  13       19.04       19.66      9.93 o 
   4  14  13        8.16       -5.62     14.05 o 
   5  14  13       48.97       60.87     18.73 o 
   6  14  13        7.67      -13.11     13.11 o 
   7  14  13       34.46       30.90     18.73 o 
   8  14  13       38.56       28.09     18.73 o 
  -3  15  13      300.64      295.91     35.58 o 
  -2  15  13       63.28       61.80     20.60 o 
  -1  15  13       33.61       18.26     14.51 o 
   0  15  13       30.56       39.03     12.13 o 
   1  15  13      123.48      154.32     46.35 o 
   2  15  13       42.30       44.95     11.86 o 
   3  15  13      416.08      450.57     24.47 o 
   4  15  13      222.09      186.35     27.16 o 
   5  15  13        4.06       -5.62     14.98 o 
   6  15  13      335.75      288.42     32.77 o 
   7  15  13      138.75      108.63     23.41 o 
  -2  16  13        1.16       14.98     17.79 o 
  -1  16  13       38.79       32.77     18.73 o 
   0  16  13       16.14       24.35     15.92 o 
   1  16  13        0.49        6.55     13.11 o 
   2  16  13        1.11        1.74      9.58 o 
   3  16  13       47.96       45.49     12.53 o 
   4  16  13        0.53        5.62     15.92 o 
   5  16  13        1.35       -0.94     16.86 o 
  -1  17  13      175.29      184.48     29.97 o 
   0  17  13       51.21       65.55     20.60 o 
   1  17  13      124.92      132.97     24.35 o 
   2  17  13       10.88        9.36     15.92 o 
   1  18  13       29.95       31.84     19.66 o 
   2  18  13       12.33      -14.98     14.98 o 
  -2 -10  14        2.30       -4.68     27.16 o 
  -3  -9  14        3.44      -25.28     25.28 o 
  -2  -9  14        7.55      -19.66     24.35 o 
   3  -9  14       28.67       44.01     18.73 o 
  -4  -8  14      525.98      557.17     55.25 o 
  -3  -8  14      160.54      159.19     34.65 o 
  -2  -8  14        6.51       24.35     25.28 o 
  -1  -8  14        0.26      -20.60     20.60 o 
   2  -8  14       37.02       36.52     17.79 o 
   3  -8  14      342.06      395.17     34.65 o 
  -5  -7  14        3.63      -24.35     27.16 o 
  -4  -7  14       24.12       19.66     27.16 o 
  -3  -7  14      113.70       95.52     30.90 o 
  -2  -7  14       37.56       21.54     25.28 o 
  -1  -7  14       13.48      -17.79     20.60 o 
   0  -7  14       78.48       51.50     24.35 o 
   1  -7  14       31.31       21.54     14.05 o 
   2  -7  14       57.23       57.12     17.79 o 
   3  -7  14       13.89       26.22     16.86 o 
   4  -7  14       20.27        2.81     14.98 o 
  -7  -6  14       17.27      -10.30     18.73 o 
  -6  -6  14      224.42      196.65     29.03 o 
  -5  -6  14      549.27      623.66     55.25 o 
  -4  -6  14      260.99      279.99     39.33 o 
  -3  -6  14      269.00      309.96     39.33 o 
  -2  -6  14     1280.66     1315.68     69.30 o 
  -1  -6  14      110.00       63.68     25.28 o 
   0  -6  14      156.60      145.15     27.16 o 
   1  -6  14       98.45       69.78     21.54 o 
   2  -6  14       59.85       99.26     19.66 o 
   3  -6  14        2.78       12.17     15.92 o 
   4  -6  14      189.02      188.22     27.16 o 
   5  -6  14       48.06       47.76     19.66 o 
  -7  -5  14        9.74       21.54     18.73 o 
  -6  -5  14        0.25        9.38     14.58 o 
  -5  -5  14        8.34        4.26     13.01 o 
  -4  -5  14       22.30       32.77     26.22 o 
  -3  -5  14        1.24        3.75     22.47 o 
  -2  -5  14        0.07       -7.49     21.54 o 
  -1  -5  14       38.97       40.27     22.47 o 
   0  -5  14       49.90       50.57     21.54 o 
   1  -5  14      123.19      110.17     15.06 o 
   2  -5  14       83.12       82.41     18.73 o 
   3  -5  14        0.15        7.49     14.05 o 
   4  -5  14        0.92        5.62     14.98 o 
   5  -5  14       23.33       29.97     17.79 o 
   6  -5  14       35.28       26.22     19.66 o 
  -8  -4  14      474.23      459.79     40.27 o 
  -7  -4  14      105.06       80.53     21.54 o 
  -6  -4  14      375.14      368.06     55.72 o 
  -5  -4  14      669.03      718.68     33.75 o 
  -4  -4  14      545.75      573.09     47.76 o 
  -3  -4  14       43.01        9.36     22.47 o 
  -2  -4  14      201.50      260.33     33.71 o 
  -1  -4  14     2409.78     2520.86     98.32 o 
   0  -4  14       94.10      107.24     14.17 o 
   1  -4  14      440.80      467.56     24.00 o 
   2  -4  14      432.03      429.98     24.00 o 
   3  -4  14      102.83       50.57     17.79 o 
   4  -4  14        0.29      -10.30     14.05 o 
   5  -4  14       32.41       50.57     18.73 o 
   6  -4  14       42.67       37.46     17.79 o 
  -8  -3  14        2.61       -0.94     17.79 o 
  -7  -3  14        1.02        1.66     19.20 o 
  -6  -3  14       12.60       26.04     28.56 o 
  -5  -3  14       17.48       11.51     12.17 o 
  -4  -3  14       13.53       18.83     11.77 o 
  -3  -3  14        1.88       -2.81     20.60 o 
  -2  -3  14      276.02      287.48     33.71 o 
  -1  -3  14        3.57       21.54     18.73 o 
   0  -3  14        1.70        0.00      9.87 o 
   1  -3  14       57.17       56.12     11.70 o 
   2  -3  14       82.89       89.37     13.47 o 
   3  -3  14       28.86       19.93     11.57 o 
   4  -3  14        7.10       30.90     17.79 o 
   5  -3  14       65.31       72.10     20.60 o 
   6  -3  14        0.64      -13.11     13.11 o 
   7  -3  14        0.03      -14.98     15.92 o 
  -8  -2  14       25.83       21.54     18.73 o 
  -7  -2  14      200.19      174.68     21.48 o 
  -6  -2  14      338.32      403.08     26.97 o 
  -5  -2  14      281.45      244.91     21.79 o 
  -4  -2  14     3097.74     3034.33     75.96 o 
  -3  -2  14      903.99      922.38     54.31 o 
  -2  -2  14      183.70      169.49     27.16 o 
  -1  -2  14      127.16       99.26     22.47 o 
   0  -2  14     2872.15     2859.49     67.99 o 
   1  -2  14     1469.98     1549.81     44.13 o 
   2  -2  14       80.56       98.13     12.90 o 
   3  -2  14     1838.91     1806.49     49.61 o 
   4  -2  14       29.05       50.57     17.79 o 
   5  -2  14      216.27      249.09     29.03 o 
   6  -2  14        6.31       -0.94     14.98 o 
   7  -2  14        0.04      -14.05     14.05 o 
  -8  -1  14        5.33       -9.36     14.45 o 
  -7  -1  14       37.35       32.11     15.42 o 
  -6  -1  14       37.94       18.36     29.03 o 
  -5  -1  14       54.58       68.39     15.92 o 
  -4  -1  14       43.68       33.71     12.47 o 
  -3  -1  14       49.85       40.27     20.60 o 
  -2  -1  14       21.37       40.27     18.73 o 
  -1  -1  14       45.33       50.86     10.35 o 
   0  -1  14       30.39       15.64     10.55 o 
   1  -1  14       79.02       76.63     12.53 o 
   2  -1  14       11.43        7.85      9.58 o 
   3  -1  14      175.10      183.45     15.89 o 
   4  -1  14      256.87      243.38     18.13 o 
   5  -1  14       78.42       67.42     19.66 o 
   6  -1  14        9.31        6.55     15.92 o 
   7  -1  14      103.37       98.32     22.47 o 
   8  -1  14        1.76       -5.62     17.79 o 
  -8   0  14        2.34      -13.73     13.73 o 
  -7   0  14      235.76      199.85     21.82 o 
  -6   0  14      224.06      177.20     32.77 o 
  -5   0  14        0.64      -10.21     10.21 o 
  -4   0  14      308.56      311.28     40.27 o 
  -3   0  14     2145.88     2128.01     55.29 o 
  -2   0  14     2004.47     2023.62     82.41 o 
  -1   0  14     2094.81     2143.05     67.42 o 
   0   0  14     3258.79     3191.94     78.19 o 
   1   0  14     1074.93     1066.22     34.13 o 
   2   0  14       47.19       44.51     16.39 o 
   3   0  14       19.75       23.88      9.93 o 
   4   0  14      887.02      908.33     44.95 o 
   5   0  14      543.18      565.60     37.46 o 
   6   0  14      106.79       96.45     21.54 o 
   7   0  14       22.78       31.84     18.73 o 
   8   0  14       12.82       53.38     21.54 o 
  -8   1  14        0.06      -14.18     14.18 o 
  -7   1  14        5.26        0.57     14.98 o 
  -6   1  14       15.59       11.59     12.80 o 
  -5   1  14        1.00      -11.71     11.71 o 
  -4   1  14       89.54       78.33     13.27 o 
  -3   1  14       23.84       23.85     10.05 o 
  -2   1  14        0.83       20.60     15.92 o 
  -1   1  14        1.43        7.85      9.18 o 
   0   1  14       10.63       19.73      9.67 o 
   1   1  14       40.41       36.05     11.24 o 
   2   1  14      304.32      349.24     19.83 o 
   3   1  14      607.83      591.82     34.65 o 
   4   1  14      200.35      176.05     23.41 o 
   5   1  14        0.20        2.81     13.11 o 
   6   1  14       46.27       14.98     15.92 o 
   7   1  14       43.71       49.63     18.73 o 
   8   1  14        1.34       -1.87     16.86 o 
   9   1  14        3.72      -16.86     16.86 o 
  -8   2  14      304.68      348.28     44.01 o 
  -7   2  14       31.11       15.26     19.20 o 
  -6   2  14      917.75      895.56     42.14 o 
  -5   2  14      481.24      499.83     26.55 o 
  -4   2  14        0.93       -5.81      9.18 o 
  -3   2  14      379.89      388.74     21.11 o 
  -2   2  14     1019.60     1052.71     32.35 o 
  -1   2  14     2421.00     2419.32     58.22 o 
   0   2  14      138.91      161.46     14.39 o 
   1   2  14     6052.38     5828.31    164.81 o 
   2   2  14     2864.34     2711.89     88.02 o 
   3   2  14       37.37       47.76     14.98 o 
   4   2  14     1925.55     1854.12     69.30 o 
   5   2  14      176.44      137.65     22.47 o 
   6   2  14      645.52      662.99     40.27 o 
   7   2  14      123.65      175.11     26.22 o 
   8   2  14       85.27       82.41     22.47 o 
   9   2  14       11.97       16.86     19.66 o 
  -8   3  14        1.16        3.75     16.86 o 
  -7   3  14       22.46       24.20     14.17 o 
  -6   3  14       20.00       12.17     17.79 o 
  -5   3  14        0.02       -4.40     10.55 o 
  -4   3  14       60.96       50.57     11.92 o 
  -3   3  14       91.29      114.61     13.48 o 
  -2   3  14      416.77      389.28     19.23 o 
  -1   3  14        6.83       10.08      8.31 o 
   0   3  14       48.30       46.56     14.05 o 
   1   3  14        2.35       18.73     11.24 o 
   2   3  14       33.67       51.50     14.98 o 
   3   3  14        0.09        6.55     12.17 o 
   4   3  14       36.19       60.87     16.86 o 
   5   3  14       91.28       96.45     19.66 o 
   6   3  14       69.06       60.87     17.79 o 
   7   3  14        2.00      -13.11     13.11 o 
   8   3  14       56.36       38.39     19.66 o 
   9   3  14       40.02       54.31     21.54 o 
  -8   4  14        6.07        1.87     16.86 o 
  -7   4  14        1.18      -12.98     18.26 o 
  -6   4  14      156.06      147.25     17.98 o 
  -5   4  14      275.76      255.28     20.40 o 
  -4   4  14     1525.24     1585.94     46.26 o 
  -3   4  14        1.78       12.31      8.99 o 
  -2   4  14     3286.60     3361.36     60.95 o 
  -1   4  14     1891.64     1805.23     47.00 o 
   0   4  14       16.07        9.36     10.30 o 
   1   4  14        0.80       -0.94      9.36 o 
   2   4  14     3168.81     3210.07    100.20 o 
   3   4  14     1972.59     1880.34     67.42 o 
   4   4  14      108.54      110.50     18.73 o 
   5   4  14     2361.86     2310.16     81.47 o 
   6   4  14      264.28      295.91     28.09 o 
   7   4  14      103.21      105.82     22.47 o 
   8   4  14        1.80       -1.87     14.98 o 
   9   4  14       30.04       60.87     21.54 o 
  -8   5  14        0.35       25.28     19.66 o 
  -7   5  14        0.99       -3.75     14.05 o 
  -6   5  14        3.04      -10.22     10.55 o 
  -5   5  14       31.33       34.05     14.51 o 
  -4   5  14      209.18      180.07     16.80 o 
  -3   5  14      310.00      303.97     21.07 o 
  -2   5  14       63.96       64.35     14.29 o 
  -1   5  14       11.29       25.28     11.24 o 
   0   5  14       13.36       -1.87     10.30 o 
   1   5  14        7.08       14.05     11.24 o 
   2   5  14      176.88      153.57     19.66 o 
   3   5  14        0.42       -4.68     12.17 o 
   4   5  14       92.74       95.52     17.79 o 
   5   5  14       68.16       92.71     18.73 o 
   6   5  14       12.00        9.36     14.05 o 
   7   5  14       60.15       69.30     20.60 o 
   8   5  14        7.92        0.00     14.98 o 
   9   5  14        0.95       -2.81     15.92 o 
  10   5  14        8.69       11.24     19.66 o 
  -8   6  14        0.60       -1.87     16.86 o 
  -7   6  14      368.90      401.73     35.58 o 
  -6   6  14       26.65       36.52     16.86 o 
  -5   6  14        9.41       -9.17      9.18 o 
  -4   6  14       94.17       90.77     16.86 o 
  -3   6  14      591.19      574.34     19.52 o 
  -2   6  14        3.06        2.93      5.99 o 
  -1   6  14     1597.70     1755.80     62.74 o 
   0   6  14     3632.65     3536.88    107.69 o 
   1   6  14      398.39      427.01     28.09 o 
   2   6  14      833.66      731.35     36.52 o 
   3   6  14     1824.17     1795.13     66.49 o 
   4   6  14      860.48      879.30     43.08 o 
   5   6  14        0.41        0.94     12.17 o 
   6   6  14     1487.98     1495.47     61.80 o 
   7   6  14      621.09      659.24     40.27 o 
   8   6  14        8.20       24.35     17.79 o 
   9   6  14      133.49      148.89     26.22 o 
  10   6  14        7.97       -2.81     17.79 o 
  -7   7  14        5.35       14.98     16.86 o 
  -6   7  14        0.24       -9.36     14.05 o 
  -5   7  14       84.59       73.66     13.95 o 
  -4   7  14        0.09        5.68      9.67 o 
  -3   7  14        2.23       -5.84      5.84 o 
  -2   7  14        0.04       -4.39      6.26 o 
  -1   7  14       39.97       50.24      8.92 o 
   0   7  14       95.90      108.63     17.79 o 
   1   7  14        4.31        7.49     12.17 o 
   2   7  14      111.20      106.75     17.79 o 
   3   7  14        0.61        5.62     12.17 o 
   4   7  14        8.78       -7.49     12.17 o 
   5   7  14        7.60       -8.43     11.24 o 
   6   7  14       28.31       18.73     14.98 o 
   7   7  14       36.45       47.76     17.79 o 
   8   7  14        2.87        5.62     15.92 o 
   9   7  14      101.70      116.12     24.35 o 
  10   7  14       24.19        7.49     18.73 o 
  -7   8  14       31.47       27.16     18.73 o 
  -6   8  14      453.11      444.80     35.58 o 
  -5   8  14      415.27      429.82     32.77 o 
  -4   8  14       66.02       68.89     12.80 o 
  -3   8  14      179.45      175.79     12.56 o 
  -2   8  14      151.07      130.16     18.73 o 
  -1   8  14       89.86       78.31     10.25 o 
   0   8  14      646.75      661.90     44.01 o 
   1   8  14     3100.87     3140.77    101.13 o 
   2   8  14       16.59       49.63     14.98 o 
   3   8  14     3073.89     3105.19    101.13 o 
   4   8  14     1294.22     1204.24     52.44 o 
   5   8  14        5.65       -3.75     12.17 o 
   6   8  14       12.37       23.41     14.98 o 
   7   8  14      558.15      569.35     37.46 o 
   8   8  14      387.47      410.15     34.65 o 
   9   8  14        5.22      -12.17     15.92 o 
  10   8  14       67.60       47.76     21.54 o 
  -7   9  14       22.24       23.41     18.73 o 
  -6   9  14        7.19        5.62     15.92 o 
  -5   9  14        9.16       29.03     15.92 o 
  -4   9  14       19.45       25.62     10.79 o
[truncated: 80,453 more chars]
